# Supplementary material for: Characterization of G-protein coupled receptors from the blackback land crab Gecarcinus lateralis Y organ transcriptome over the molt cycle
Source: BMC Genomics. 2019 Jan 22;20:74. doi: 10.1186/s12864-018-5363-9 (PMC6341585; doi:10.1186/s12864-018-5363-9)
Supplement: Supplementary file 1 — Table S1. List of curated GPCRs using phylogenetic study and Blast search analysis. GPCRs subgroup clasification was defined using Pfam database and reference list. (XLSX 159 kb) [file 12864_2018_5363_MOESM1_ESM.xlsx]

## Sheet: Curated GPCRs list
target name	New name	Putative Ligand	Annotated via Phylogeny with Rhodopsin-like receptors	Annotated via Phylogeny with Secretin-like receptors	Annotated via Phylogeny with metabotrophic glutamate receptors	CDS		ORF		Description (based on domain architecture and/or BLAST hit with E<1.00e -50)	Additional domains	7TMR Seq
7tm_1	Gl_GPCRA1	Allatostatin A	AllatostatinA receptor			ATGCTGGTTCTCCTCCACCACCTTCGTGTCATTGTTGCAGAGCGGGAGCTTCGTGTAGTTGGTGGTGTTGCAGAGGATGTAAGGCGGCAGGAAGGTGAGGAACGGCTCGATGCCATTCTCCTCGTCCAGTGGTATGTCGGTGTTGTCTCCATCCATCTCCATTTTCTCCATTTCAACCATCGCGCGACGGAGCTAAGAAGTCTGCGTCAGATTGTGTATAGTCTTGTCACATTGCCCGCAGGTGTTGCTCAGGTACCCTTCACCGCCTCGGACTACATCCTCGCCTCGTGGCCCTTCGGCAGCATATGGTGTCAGACGGTGCAGTACCTCACCTACGTCACCGCCTACGCCTCAGTCTACACGCTACTCCTGCTCTCCTTCGACAGGTTCCTTGCTGTG…		MVEMEKMEMDGDNTDIPLDEENGIEPFLTFLPPYILCNTTNYTKLPLCNNDTKVVEENQHFEYAFIVAIVVPIIFGIIVLVGLFGNTLVVIVIIANKQMRSTTNYLIFSLAMADLLFIVFCVPFTASDYILASWPFGSIWCQTVQYLTYVTAYASVYTLLLLSFDRFLAVVHPIAALTIRTEGNALYAICCCWVLILTSCIPLYLCHGIKKQNYDGKVYIHCGFLDEDYNHMAFHIGFITTMYFVPLAVIVVLYLMILNRLWYGVVPGGSRSAESVRGKKRVTRMVVIVVVTFIVCWFPIQLVLLLKSLGLYKMTTLKIIMQIAAQVLAYINSCVNPILYAFLSDPFRKAFRKVISCGPQRRMAVNGRTDGEKSLESRPINPRRSPQSMPMTQFMSSTQ…	#	Allatostatin-A receptor	na	GNTLVVIVIIANKQMRSTTNYLIFSLAMADLLFIVFCVPFTASDYILASWPFGSIWCQTVQYLTYVTAYASVYTLLLLSFDRFLAVVHPIAALTIRTEGNALYAICCCWVLILTSCIPLYLCHGIKKQNYDGKVYIHCGFLDEDYNHMAFHIGFITTMYFVPLAVIVVLYLMILNRLWYGVVPGGSRSAESVRGKKRVTRMVVIVVVTFIVCWFPIQLVLLLKSLGLYKMTTLKIIMQIAAQVLAYINSCVNPILY
7tm_1	Gl_GPCRA2	TRH	TRH receptor			GGGGCCCGAAAGGGCCATTCTTATTGTGAGTGAATAATCTCAGCTAAGGCTAACATGAACATTTTTCTGAAAGTTTTTATCGTGACAAGGAAAAACTAACTTCAGCCACAATTTTCGCTGCTAAGGCTTCTCTTAAGCAGACACGATGAACCTCTCGTACCCGTTTGTGGTAGACTCGAACTGCACGTTGGCAGACCTCTCTGCCTTCGAGCTGAACGAGTCGGCATGGGATCCGCTGCAAAACGTGAGCCTGGAAGAGGACGCAAACTTCACGAACTGTTCCTACCTGAGGCACATCGTGAACCTAAACTGCTCAAGCACCGACCACCTGTGCCGCTGTACCCGCGACATGTACTGGTACTACTGCTCCGAGACGCCCGCCTACTACTCCTACATCTA…		GTLFQGIILVIGVIGNVMVVIVVAKNKNMTTPTNCYLVSLAIADCAVLIAAVPQEIVSYYLIGNHWIWGRVGCAIMIFLQNLGINASSLSLTAFTVERYIAICHPMKAQTVCTVQRAKKITLLVWVFATCYCSPWLYLTTVVPQTYAVDYPTEECTFKLSRDQYFLYYFLDIIVFYVVPLLLSCVLYTLIARILFTSQVPKNPTVNGHHDKKRVSSPRVQVVKMLVVVVAIFATLWLPYRTLLVYNSVLAMFGHSTYKDLWYLLFAKTCIFINSAINPILYN	#	Thyrotropin-releasing hormone receptor	na	GNVMVVIVVAKNKNMTTPTNCYLVSLAIADCAVLIAAVPQEIVSYYLIGNHWIWGRVGCAIMIFLQNLGINASSLSLTAFTVERYIAICHPMKAQTVCTVQRAKKITLLVWVFATCYCSPWLYLTTVVPQTYAVDYPTEECTFKLSRDQYFLYYFLDIIVFYVVPLLLSCVLYTLIARILFTSQVPKNPTVNGHHDKKRVSSPRVQVVKMLVVVVAIFATLWLPYRTLLVYNSVLAMFGHSTYKDLWYLLFAKTCIFINSAINPILY
7tm_1	Gl_GPCRA3	ETH	ETH receptor			TTCCGATCTATCAGGTTGGATAGAGGGTGCCACAGCTCCGCGTGAGAATCGGCGTAAAAAAATACACAAGGTGAAAATGTGAAACAGTAAAAAAGTGAAATTTAATAACTCAGAAAACTTGTTACGAGTGTGAAAAACAAGCAAAAGAAATTTCTGGGTGTAATAAACCGTGAAAAACAGTCGGTGGTAAAAAACTAAAAAGAATAATAAAACGTGTGACGGACTGGACGAAAACACGACTCATCAACTCCTTAAAAGGCCCAAAAAACACCTCAAGTCATCACTCTGCAGTCTGCGGTCACCAGCATCACAGCAATTTAGTCATCTTTACTCTGGTGCTGGAGGGTCAGACGTAGGTGAAGCAGAGACACGACCAAAGCCACAGCCTCAGCCACAGGT…		RAMTSPATSWAPPATHTTPTEPYQAAYTGRPPGTEPAGGWGADEAGLAGLGNSSLVVDDVAANFSLLDAPPPSENKTHWATTAVMHMGVEVELFPDWLVGVWTGVLVTLMVVGVGGNVLVPVVVVRTRDLRSSTNFLLVNLAAADLLVLLVSLPTALVELHSRPETWVLGEPMCKLVPFVEYCVSHASVLTILVISFERYYAICRPLRASYTCTKMRACTCILSIWAAAVLLSSPMLVMSKYLFVPYADGTMVHGCYTELTSFWSCLYINVVTAVFFFVPLVLLVLLYLVIGRSLMRDSASAALQHRKIDLPNMKARKQVVVMLATVTIFFFVSLFPFRVLTLWIVWTPQETIETIGPLRYFSFLYGTRVLFFANSAVNPILYNLTSTKFREAFLKLLG…	#	Ecdysis triggering receptor	na	GNVLVPVVVVRTRDLRSSTNFLLVNLAAADLLVLLVSLPTALVELHSRPETWVLGEPMCKLVPFVEYCVSHASVLTILVISFERYYAICRPLRASYTCTKMRACTCILSIWAAAVLLSSPMLVMSKYLFVPYADGTMVHGCYTELTSFWSCLYINVVTAVFFFVPLVLLVLLYLVIGRSLMRDSASAALQHRKIDLPNMKARKQVVVMLATVTIFFFVSLFPFRVLTLWIVWTPQETIETIGPLRYFSFLYGTRVLFFANSAVNPILY
7tm_1	Gl_GPCRA4	GPA2/GPB5	GPA2/GPB5 receptor			CTTTCTCCTCTTCATCTTCTTCCTCCACCTCTTCCTCTTCTTCGTGCAAGTTGGACACTCTATGCCTACCCCTTCTGTCTATCTCAATCTCCTTCGGGCAAACCTCCCTTATGCAAATCACTATAGCTTCCCCATGACGCGCGGCCTGGTCTACGTTTTCTTTCTCAGTTTTCCCTCTTTTCTTCTTGGCTTTGGACTCGTTCAGCGCCTGTTTGAGTATCTCTTCCTGCTCCGGCGTGAAGGAGAGACGCGTGTAGCAGTTCTTGATGGGGTGCGGTGACCCGGCCTGCTTCACCACCCCGCTGTGGGAGTCGTCGTCGCCCGAGAGGATGTGGTCGTCGGAAGCCTCGTCGTCGCTGTGGGTGCTGTGGCTCATCTCCTGCACGGTGCTGAGGCGCT…		MTGRHSLLPTTTSPSCTRALLPLLLVALYCCAPAAPASSVVRQGPEDAVGQAEGMGAPGGVWLRGRTFHPPETEDLNIPKGSGEAAVSRTSGDGTVIGDYGGELQSRRYLHKGKYPAARKTSHRSRKSLDADGPESENGERSSSSFFVSSDWSRGSETQEREGARDIRPGNWPQEAREFERVSSGDENEREASQSQHKFSIMAETGEGGRLEREEDHSRLGREVMEGEWGENEGNILSSAIQDSQAARKVTHTTFDGSDNPVAPLEESLAAIGAVEDQDDDDTFNGPVENVGNLEHSLPSINPAVFPLRENSWYPGRGTMPLEAPQAGQDNEGFLDSWGMPADLGSLQTNLAEQTFMERDEGLRREEPSLPHLPDLDEPGCECKDTECNCVNWDIQQIP…	#	Lutropin-choriogonadotropic hormone receptor	LRR5 + LRR8 + coile coil + signal peptide	GNLAVMVVLISSKFKMTVSKFLMVNLALADLCMGLYLLIIAAMDLHTIGDYFNYAIDWQNGPGCKVAGFLTVFASELSIFTLTVITSERWYAITYAIHLNKRLKLSMAVKMMVGGWTYSITMAALPLVGVSSYSKTSICLPMETGDGLSLAYLVSLLLVNGLAFFVITACYASMYFSISRNDAMAPHSDLTVAKRMALLVFTDFACWAPIAFFGLTAVAGLPLINVTRAKILLVFFYPLNSCANPYLY
7tm_1	Gl_GPCRA4b	GPA2/GPB5	GPA2/GPB5 receptor			GGTAACCTCGCCGTCATGGTCGTCTTAATGAGCACGAGGTTCAAGATGACGGTGTCCAAGTTTCTTATGTGTAACCTTGCCGTGGCTGACCTGTGCATGGGCCTCTACCTGTTAATTATTGCCGCCATGGACCTGCATACAATTGGCGTGTACTTCAACTCGGCGATCTACTGGCAGAATGGCCCAGGATGTAAGGTGGCTGGCTTCCTGACGGTGTTCGCCTCAGAGTTGTCCATCCTGACCCTCACCGTCATCACTCTGGAACGCTGGTACGCCATCACCTACGCCATTCACCTTAACAAGCGCCTTCGTCTGTCCGTGGCTGTACGTGTCATGGTCCTCGCCTGGATCTACGCCCTCACCATGGCCGCCCTGCCGCTCATCGGGGTCTCAGGGTAC…		GNLAVMVVLMSTRFKMTVSKFLMCNLAVADLCMGLYLLIIAAMDLHTIGVYFNSAIYWQNGPGCKVAGFLTVFASELSILTLTVITLERWYAITYAIHLNKRLRLSVAVRVMVLAWIYALTMAALPLIGVSGYSKTSICLPMETADGADQAYLLILLITNGLAFVLICVCYAKMYCSIAGNNLAANTSDTTVAKRMALLVFTDFACWAPIAFFGLTAVCGYPLISVTHAKFLLVFFYPLNSCANPYLY	#	Lutropin-choriogonadotropic hormone receptor	na	GNLAVMVVLMSTRFKMTVSKFLMCNLAVADLCMGLYLLIIAAMDLHTIGVYFNSAIYWQNGPGCKVAGFLTVFASELSILTLTVITLERWYAITYAIHLNKRLRLSVAVRVMVLAWIYALTMAALPLIGVSGYSKTSICLPMETADGADQAYLLILLITNGLAFVLICVCYAKMYCSIAGNNLAANTSDTTVAKRMALLVFTDFACWAPIAFFGLTAVCGYPLISVTHAKFLLVFFYPLNSCANPYLY
7TM_GPCR_Srw	Gl_GPCRA5	Allatostatin B	AllatostatinB receptor			ATGGACGAATACGAGATGCACTTTAACGCCAGTGTGCATGAGGTGACATGCGGCGGCAATGACACCTGGGACGGGAACGTCACCTCCAACCACACCTTTGAGCACCTGAACGTGAGCGGCCAGTACCCGCTGGACTTGGCCGTGCCGCTGTACGGGTACGCGATGCCCGTGCTGCTCTTGGTGACCACGGTGGCCAACACCCTCATCGTGGCCGTGTTGTGGCAGCCACATATGCGCTCCCCCACCAACGCCGTACTCATGGCCATGGCGCTCTCTGACATGTTGACGGTGCTCTTTCCGGAGCCCATGTTCTTCTACATGTACACCCTTGACAACCATGCCAAGCCGCTGCACCCGCCCGCCGCCTGCTACGCGTGGTACGTGCTGCACGAGGCCATA…		MDEYEMHFNASVHEVTCGGNDTWDGNVTSNHTFEHLNVSGQYPLDLAVPLYGYAMPVLLLVTTVANTLIVAVLWQPHMRSPTNAVLMAMALSDMLTVLFPEPMFFYMYTLDNHAKPLHPPAACYAWYVLHEAIPNMFHTASIWLTVLLATQRYISVCHPSRAPRWCTQSIVTWAIVWVFFFAAIHQTPRVFENHYESVQMEWEGQCAWVCKVTYNSWVTRIRLDVYYPIYFWFRVVFVHLGPCTVLVVLNVLLFKALKEAQKRRKKLLNEKSSGKECRKLRDHNTTLMLIVVVSVFLVTEIPLAVITVLHIISNSGLRIFSEQSYDSVMRFFIISNSFIIFSYPINFAIYCGMSRQFRETFRDLFVRGGSQSWRRMDSTRDSRGSMYNGPPRNCRSLTS…	#	FMRFamide/sex peptide receptor	na	DPVLDILSTILLSISCLGLLLTFSILQFCRGVQAGPRNSITKQLSVSLLISHLIIILFLDPDFLKIKEEGCKAVAVILHYVLLASIFWMLAEGLHLFQKSVFFFDQTNYMIAYWMIGYGIPVVVVLVTAVTALGTQQWADESYAPEDSEYCWLNTERGYIWAFTGPLVLVIVANTFFMVLAIRSAANCTVNKKKTASQKFLLWIKGSLSLNCILGVTWVFGLLYVSANHFFAYVFTIFNASQGVMI
7tm_1	Gl_GPCRA5b	Allatostatin C	Allatostatin C receptor			TACGCTCTCACCTGCCTCGTGGGCCTGTGCGGCAACACGCTCGTCATCTACGTGGTCACCAGGTTCTCCAAGATGCAGACGGTCACCAACCTGTACATCCTCAACCTGGCCATCGCCGACGAGCTCTTCGTGATCGGCATTCCTTTCCTCATGACCACCTCGCTGCTCGGTCACTGGCCCTTCGGCTCCAGGATGTGCAAGCTGTACATGGTCACCACCTCGCTCAACCAGTTCACCAGCTCGCTCTTCCTCACCATCATGAGCGCCGACCGCTACATCGCCGTGTGTCACCCCATCAGCTCCCCAAAGTTCCGGACGCCCATGATCTCCAAGCTTGTGTCACTCACGGCCTGGACGCTCTCCGCCCTCATGATCGTGCCCGTCTTCATGTACTCCAAC…		YALTCLVGLCGNTLVIYVVTRFSKMQTVTNLYILNLAIADELFVIGIPFLMTTSLLGHWPFGSRMCKLYMVTTSLNQFTSSLFLTIMSADRYIAVCHPISSPKFRTPMISKLVSLTAWTLSALMIVPVFMYSNTLEDKGRDNCNIFWPESDGVRGEIAFIRYSFALAFGIPLCLIFIFYSLVLHKLKTVGPKTKSKEKKKSRQKVTRLVLTVITVYVLCWLPYWVMQLTLILSPPKVGHSNFKLVLYMISSCLSYINSALNPILYAF	#	Allatostatin-3 receptor	na	GNTLVIYVVTRFSKMQTVTNLYILNLAIADELFVIGIPFLMTTSLLGHWPFGSRMCKLYMVTTSLNQFTSSLFLTIMSADRYIAVCHPISSPKFRTPMISKLVSLTAWTLSALMIVPVFMYSNTLEDKGRDNCNIFWPESDGVRGEIAFIRYSFALAFGIPLCLIFIFYSLVLHKLKTVGPKTKSKEKKKSRQKVTRLVLTVITVYVLCWLPYWVMQLTLILSPPKVGHSNFKLVLYMISSCLSYINSALNPILY
7tm_1	Gl_GPCRA6	Corazonin	Corazonin receptor			ATGAACACACTCGGGATGGTGTCAGGGGCCTCCTCCACTGAAAGACTGCAGGAGGAGGCCGGGGTGGAGGGCGTGGAGGCGTGGGAGGCGTGGAGTACCCTGTCCTCCCTCGCTAGACTAACAGAGGAGCTGGATGTTGAGGACACATTCTTGGAGGGATTTAACTTAACGGAGGCGGCAGTGACTACGGGCTGGGAGGCGGCGGTGGCTTCAGGAGGCGTAAGCGTACTAGCGGAGGAGGAGTGTGATGCCCTTCGACGCCTCAACCACACGCTGCCCAACACCACAGCCTGCCTGGGTCACGCGCCACAGTTCACGGAGGAGTCACAAATTCGGACCATTGTGCTGGGCGTGATGGCGGTGCTGTCCTTAGTTGGTAACACTGCAACCATTGTCAGC…		MNTLGMVSGASSTERLQEEAGVEGVEAWEAWSTLSSLARLTEELDVEDTFLEGFNLTEAAVTTGWEAAVASGGVSVLAEEECDALRRLNHTLPNTTACLGHAPQFTEESQIRTIVLGVMAVLSLVGNTATIVSIAREKRRSRSTVYTLIHHLSVADLFVTFACLTTEAVWTFTVQWFAGNFLCKFIKFMQMFSLYLSTFILVLIGVDRFTAVRYPMRRSDTQRHCSYSIIFVWVLSGVLSIPQLLVFHVVRGPFIEDFYQCVTYGLYSPAWLEKLYAVFSLVCMFVLPLLILLLTYISTFITLHKSEKVFRSERTTLGNTCPEFNRRRLLRKAKMRALRISVVIVLAFIICWTPYYMMMIIFLFTTVEDNVAAELQSAIFFFGMSNSLVNPIIYGAFHL…	#	Gonadotropin-releasing hormone receptor	na	GNTATIVSIAREKRRSRSTVYTLIHHLSVADLFVTFACLTTEAVWTFTVQWFAGNFLCKFIKFMQMFSLYLSTFILVLIGVDRFTAVRYPMRRSDTQRHCSYSIIFVWVLSGVLSIPQLLVFHVVRGPFIEDFYQCVTYGLYSPAWLEKLYAVFSLVCMFVLPLLILLLTYISTFITLHKSEKVFRSERTTLGNTCPEFNRRRLLRKAKMRALRISVVIVLAFIICWTPYYMMMIIFLFTTVEDNVAAELQSAIFFFGMSNSLVNPIIY
7tm_1	Gl_GPCRA7	Corazonin	Corazonin receptor			GGAGGAGGAGGAAGAAGAAGAAGAAGATGGGGAAGAACTATCGTCTAGATCAGGATCATGAGGACGACGGCGGGAGGAGGAGGAGGAGGAAGCGGGAGAGGAGGAGGGGTAGGAGGAGGAGGAGGAGACATGAGCGCCCTCGGCATGGTGTCACAGATCACGTCCAGTAAAAGACTGAGTGATGTGCTGGAGGCGGCGGACAAGGAGGTGGTGGAGGGCGTGGAGACATGGGAGATGTGGAGTACTTTACCTCCACTCTCCAGGCTGACGGGGGAGCCAGACGTGGAGGAAACTCTCCTTGAGGGATTTAACCTGACGGAGGCGGCGGCGGCGACTACTGGGTGGGAGGCGGCGGTGGGCGGGGGCGGCGGGAACATCCTGGCGGTGGAGGAATGCGCG…		RGVGGGGGDMSALGMVSQITSSKRLSDVLEAADKEVVEGVETWEMWSTLPPLSRLTGEPDVEETLLEGFNLTEAAAATTGWEAAVGGGGGNILAVEECAALRLMNHTLPNTTACLEHAPQFTEESQVRTIVLAVMAVLSLVGNTATIVSIAREKRRSRSTVYTLIHHLSVADLFVTFACLTAEAVWTFTVQWLAGNLMCKLIKFMQMFSLYLSTFILVLIGVDRFTAVRYPMRRSDTQRHCSYGIIFVWVLSGVLSIPQVLVFHVVRGPFVEEFYQCVTYGLYSPAWLEKLYAVFSLVCMFVLPLLILLLTYISTFITLHKSEKVFRSERTTLGNTCPEFNRRRLLRKAKMRALRISVVIVLAFVICWTPYYMMMIIFLFTTVEENVAAELQSGIFFFG…	#	Gonadotropin-releasing hormone receptor	na	GNTATIVSIAREKRRSRSTVYTLIHHLSVADLFVTFACLTAEAVWTFTVQWLAGNLMCKLIKFMQMFSLYLSTFILVLIGVDRFTAVRYPMRRSDTQRHCSYGIIFVWVLSGVLSIPQVLVFHVVRGPFVEEFYQCVTYGLYSPAWLEKLYAVFSLVCMFVLPLLILLLTYISTFITLHKSEKVFRSERTTLGNTCPEFNRRRLLRKAKMRALRISVVIVLAFVICWTPYYMMMIIFLFTTVEENVAAELQSGIFFFGMSNSLVNPIIY
7tm_1	Gl_GPCRA8	CCHamide	CCHamide receptor			ATGTTGGCCATGGAGGAGGAGGCGTCTGCGATACAGGAGGAGGTGGTCACTACCTTCAACGAGCAGGACGTCGAGATAATGCTGACAACGGCAAGCTCCTCGAACGCGTCTTCGAGCTACACGCCATACGAACAGCGTCCCGAAACTTACATCGTACCAGTGCTATTTGTGCTCATTTTCATCGTGGGAATCGTAGGTAACGGAACGCTAATTGCCATCTTCGCAAGGAACCGGAGTCTTCGCAGCGTCCCCAACACATACATCATCTCCCTTGCGTTAGGCGACTTGCTGGTGCTGCTATTCACCGTACCCTTCAACATGCTCATCTACACCTTAGAATCGTGGCCGTTCGGCACCTTCGTCTGCAAGTTCAGCGAGTTGGTGAGGGAGGTGTCTGTG…		MLAMEEEASAIQEEVVTTFNEQDVEIMLTTASSSNASSSYTPYEQRPETYIVPVLFVLIFIVGIVGNGTLIAIFARNRSLRSVPNTYIISLALGDLLVLLFTVPFNMLIYTLESWPFGTFVCKFSELVREVSVCVTVFTLTALSADRYLAIVSTVRRAAGGVGRRTVRVAVSIWVASCVLALPAALTSGVKEYSVGHKNITVCILFPHDLPDWYSKVYVVTKFLLSYLLPLLVIAIFYLLMAMHLLSADDVPRESHVFHRQLRTRRKVAKIVLTFVFIFAVCLLPTNVFLLWYYVFPSGYYTAFWHAVRIIGFCLCFLNSCINPIALYCISGTFRKYYNHYLSCVLCCCDSGGGVGGTRALLQPTNSALSRCRSITMRGTETITLTTLVQDRSSPAAS*	#	CCHamide receptor	na	GNGTLIAIFARNRSLRSVPNTYIISLALGDLLVLLFTVPFNMLIYTLESWPFGTFVCKFSELVREVSVCVTVFTLTALSADRYLAIVSTVRRAAGGVGRRTVRVAVSIWVASCVLALPAALTSGVKEYSVGHKNITVCILFPHDLPDWYSKVYVVTKFLLSYLLPLLVIAIFYLLMAMHLLSADDVPRESHVFHRQLRTRRKVAKIVLTFVFIFAVCLLPTNVFLLWYYVFPSGYYTAFWHAVRIIGFCLCFLNSCINPIALY
7tm_1	Gl_GPCRA8b	CCHamide	CCHamide receptor			GTGAGTCTGGCCCTCTTCTGAACCAAAAAAAACGATAAATTCCGTTCGTGCTCTGGAAGAAATAATTCGTGGGACGTAACAGACACAACTCTGATTGGAAGTAGAAGGAGTGTTGTTAGTGGCGCGGCATGGCGGCGGTGAATGTGACCACTACAACTCACACGTTGGCGGTGATGACGGGGGTCGGACCAGTGGGCGGCAGCGAAGGCGGCTTCTCGGAAACGACCAACAGCACCGCCTGGCCCGACCTCGGCGCCTCAGGGCTGAGCGACGGCGACAACACCGACGAGTTCGATCTCTTGGCCAACTCAAGCGAGTCCCTCGGCGGCCACGTGCCCTACAACCAGCGACTGGAGACCTACCTGGTGCCGTTCCTCTTCGCCCTCATCTTCATTGTCG…		LFALIFIVGVIGNGALIVIFALNKGLRKVPNTYLISLALGDLLVLFFTVPFVSTIYTIEYWPYGTFECKFSEFVKDVSVGVTVFTLTALSADRYRAIVSPIRKAVSGPARSVTLRVTAAIWVVSLLLAAPAAVFTHVRTFGGLGEVNVTVCYPFPDLPDWYSKANVLTKALVYYLLPLIVIATFYLLMARHLLTPELVGDAQVFHRQIRTRRKVAKVVLCFIVIFAVCFLPTHVFMLWFYFDLGGDYNAFWHAVRIVGFCLSFINSCINPI	#	CCHamide receptor	na	GNGALIVIFALNKGLRKVPNTYLISLALGDLLVLFFTVPFVSTIYTIEYWPYGTFECKFSEFVKDVSVGVTVFTLTALSADRYRAIVSPIRKAVSGPARSVTLRVTAAIWVVSLLLAAPAAVFTHVRTFGGLGEVNVTVCYPFPDLPDWYSKANVLTKALVYYLLPLIVIATFYLLMARHLLTPELVGDAQVFHRQIRTRRKVAKVVLCFIVIFAVCFLPTHVFMLWFYFDLGGDYNAFWHAVRIVGFCLSFINSCINPI
7tm_1	Gl_GPCRA9	CHH-like	CHHR receptor			ATGGCCTCCACTTCCCTCCCAGCAATCTCCTACTCACCAATGGAAGACCTGGTGAACCTGTCCTACGCGTGTCAGCAGGACCCGCGCATCACCACCAACTTCTCACAGTACGAATACACGTACCGTATGAAGACCTGGGTGCCCTTCACCTGGCGGGAGGTGCTCAAGGTTGTGGCTTACCTGGTGGTGTTCCTCGTGTCCCTCATCGGTAACCTGCTGGTGATACTGGTGGTGTGCTACAACAGACACATGCGGACGTCTACCAATCAGTACCTCGTGAATCTGGCCGCGGCTGACCTCCTGGTAACGCTGGTCTGCATGTGGGTGCATATCGTGAGGCACCTGTCCTACCCCCATTACGTGTTACCTGCCCTGGTCTGCAAACTGGACGGCTTCGTG…		MASTSLPAISYSPMEDLVNLSYACQQDPRITTNFSQYEYTYRMKTWVPFTWREVLKVVAYLVVFLVSLIGNLLVILVVCYNRHMRTSTNQYLVNLAAADLLVTLVCMWVHIVRHLSYPHYVLPALVCKLDGFVQTTTLLASVLTLTVISVGRFVAVMFPLHARTSPDRANRVIATVWIASALLACPTLFYRELYSIEWANFTTWQCDEFFPTEREYVKDVGCVVTYDAKQLFYTILNIALYFLPVAIMIINYSLVVWTLWGAKQPGEHHSAATRNMATRAKKRVVKMVTVVLVVFVICWTPLQTLILYSSFSQEDHLPEWFSTLEFAAYFVAYSNSALNPIIYCGFNASFRQGLVALLTCRHAATGRIYHRRHRMGLTGGTRDTTVGPEPAVLLELSSL…	#	Substance-K-like receptor	na	GNLLVILVVCYNRHMRTSTNQYLVNLAAADLLVTLVCMWVHIVRHLSYPHYVLPALVCKLDGFVQTTTLLASVLTLTVISVGRFVAVMFPLHARTSPDRANRVIATVWIASALLACPTLFYRELYSIEWANFTTWQCDEFFPTEREYVKDVGCVVTYDAKQLFYTILNIALYFLPVAIMIINYSLVVWTLWGAKQPGEHHSAATRNMATRAKKRVVKMVTVVLVVFVICWTPLQTLILYSSFSQEDHLPEWFSTLEFAAYFVAYSNSALNPIIY
7tm_1	Gl_GPCRA10	CHH-like	CHHR receptor			ATGTTCGAGGTGTCCGACGCAACGACAGGTGTGGAGGGGACAGAGGCAGGTGTGTGGACTAATGAGAGTGCTGGGGAGATATGGAGTGGTGGAGGGGCAGTCACCACCACCAACACGACCTCCACCTTCTCATCCACCTTCGCCTCGGCTTCGTCACCGCTCTCACATCTCCTCCACATGGCCCTGACCTCCACCTCCTCCCCCTCTCCCTCCTCCGCCTCATCCTTCGCCTCCTCCACGGATCTCCCGCTGTTCTCCACCACCTACTACATGGACGATGCGGCGAACAGGTCAATGCTGATGCCCAATTCGTGTGACGTGAATCCGCTGCTTTTCACAGACTTCGCCCAGTATGAGTACCCTTACCGCACCGACACCTGGATCCCCATTACCTGGCGG…		MFEVSDATTGVEGTEAGVWTNESAGEIWSGGGAVTTTNTTSTFSSTFASASSPLSHLLHMALTSTSSPSPSSASSFASSTDLPLFSTTYYMDDAANRSMLMPNSCDVNPLLFTDFAQYEYPYRTDTWIPITWREVLKLVAYIITFLVSIAGNILVILVVRYNRNMRSSTNQYLVNLAVADLLVTLVCKWVHLVRHLSYPHYVLPALVCKLDGFVQGTALVASVFTLTVISIGRFVAIMFPLHARTSPDRAIRVIAAVWIASALISSPMLFYRELYSTEWSNFTAWNCDEAFPTERKFVKGVGCVVTYDAKQLFYVIFTITCYFLPVTIMLVNYSLIVWKLWGAQQPGEQHQQQVAATRNMQRVVRMVTVVLVVFVICWTPLQSLILYTTFSNDEHVPEW…	#	Substance-K-like receptor	na	GNILVILVVRYNRNMRSSTNQYLVNLAVADLLVTLVCKWVHLVRHLSYPHYVLPALVCKLDGFVQGTALVASVFTLTVISIGRFVAIMFPLHARTSPDRAIRVIAAVWIASALISSPMLFYRELYSTEWSNFTAWNCDEAFPTERKFVKGVGCVVTYDAKQLFYVIFTITCYFLPVTIMLVNYSLIVWKLWGAQQPGEQHQQQVAATRNMQRVVRMVTVVLVVFVICWTPLQSLILYTTFSNDEHVPEWLSWLEFTAYFVAHSNSALNPIIY
7tm_1	Gl_GPCRA11	FMRFamide	FMRFamide receptor			ATGTCCTTTCTCAACGACACGGACATTTCGGACAGCGTCGATGACTACGACCTAAGTTCCAACAAGACCACTCCGGTGACGCTGGACGAGATGTGTGTCCAGACGTACAACAGCGTCAACGACACGCTGCCGACGCCCAAGCTGATGCGTTTTGTGGTTTACGGCGTCCTCCTCACCTCCGTGGGTCTTCTGGGTCTGGCTGGGAATTTCATCTCCATCACTATACTCTCCAGGCCCAAAATGCAGTCGTCGATCAACTGTTGCCTGATCGGCCTCACGTCGTTTGACATGATCGTCACCACCACTTCCATCCTCATGTTTGGGCTGCCAGAGATATGTGAATACACACAGACGATGGTGTGGTACACGCAGGGCATCTACCAGCTCATCACCCCCATC…		MSFLNDTDISDSVDDYDLSSNKTTPVTLDEMCVQTYNSVNDTLPTPKLMRFVVYGVLLTSVGLLGLAGNFISITILSRPKMQSSINCCLIGLTSFDMIVTTTSILMFGLPEICEYTQTMVWYTQGIYQLITPIIFPLALIAQTGSVYLTVTVTIERYIAVCRPLRARLLCTYGRAKVYVMCVAIFSIVYNLPRFWEVSTKECIIEKGVTTRIVIPTKLRINPFYIEIYIMWLYLLVMYLVPFLCLMIFNFFIYREVRAANHERQQLSRLQRKEIGLAVMLLVVVSVFFVCNVLAFIINILELMDIVVEELTMTSNLLVTINSSVNFIIYCIFGQKFRKLLLQMFCSSLLPRVARDSAMESAVFRNNSIYGESRTFTNGKTQTFRLSSWNGSHPQGRVLQ…	#	FMRFamide receptor	na	GNFISITILSRPKMQSSINCCLIGLTSFDMIVTTTSILMFGLPEICEYTQTMVWYTQGIYQLITPIIFPLALIAQTGSVYLTVTVTIERYIAVCRPLRARLLCTYGRAKVYVMCVAIFSIVYNLPRFWEVSTKECIIEKGVTTRIVIPTKLRINPFYIEIYIMWLYLLVMYLVPFLCLMIFNFFIYREVRAANHERQQLSRLQRKEIGLAVMLLVVVSVFFVCNVLAFIINILELMDIVVEELTMTSNLLVTINSSVNFIIY
7tm_1	Gl_GPCRA12		CHHR receptor			ATGTCATCAGGTAATGTTCTATGTTTCGATGACTACAACTTCACGGACAGAGCCAACATCACGTACCCTGAGTCATGGGAGTTGGCCATACGCTGGACCTATGCCCCACTGGTCATGCTCGTGGGCGTCTTGGGGAACTTGGCCATCATCATTATATTGGCTAAAAACCGTCTCCTCCTCCGCACCTCAGTCAATTATTTCATCCTCAACATGTCGGTGGCAGACCTGATCACCGCGCTGGCCGGGCCGATCCCCTTCACAATACGGGACACCGCGTACTTTTGGGTGCTTGGGGAGACCTGGTGCTACCTGGAAGGATACATACAGATGCTGGTGATGATGGTGAGCGTTACGTCACTGGCCACCATCAGCTGTGATCGCATGATGGGTGTCGTGCGG…		MSSGNVLCFDDYNFTDRANITYPESWELAIRWTYAPLVMLVGVLGNLAIIIILAKNRLLLRTSVNYFILNMSVADLITALAGPIPFTIRDTAYFWVLGETWCYLEGYIQMLVMMVSVTSLATISCDRMMGVVRPFHNHLKAWQSITIMFVIWCVSAALAVPFAVYRIYTIHHWQDLTETTCGEEVNKMHVYWMINMIGLTWLPLFVMIVCYTTIFIYFRTHKFQADRKKEHPAITHLRRRVVLMMFIVVIAFTICWLPFQLLKICNKFFLDEENHFNSEAAEKSHDILLTISHYLIYTNAAINPIIYALMHQTFRRAFRVTFPCFYNQKSAFVLTPGEGRRNYVWSMRSTSTMYNMMSMSRNHISERSRKPKELTSSAVVCSAALAASIAIKPISKESR…	#	Substance-K-like receptor	na	GNLAIIIILAKNRLLLRTSVNYFILNMSVADLITALAGPIPFTIRDTAYFWVLGETWCYLEGYIQMLVMMVSVTSLATISCDRMMGVVRPFHNHLKAWQSITIMFVIWCVSAALAVPFAVYRIYTIHHWQDLTETTCGEEVNKMHVYWMINMIGLTWLPLFVMIVCYTTIFIYFRTHKFQADRKKEHPAITHLRRRVVLMMFIVVIAFTICWLPFQLLKICNKFFLDEENHFNSEAAEKSHDILLTISHYLIYTNAAINPIIY
7tm_1	Gl_GPCRA13	Proctolin	Proctolin receptor			ATGTACAACTCCACCTCCAGCACCGCCGCCCTCACCAGCACAGCGGCACCCTTCCTGGCGGCGGTGCTCACCTCCATCGCCCCGCAATCCACATCCACCCTCGATCCTGCCCTAGACTCGCCCACCCCGACCCTCGCCAACGAGACGGACAGTGGCGCGGTGGAGATGCACGAGTACGCTCCCTTCCTGGCCGTGTCGCGGTACGTGGTGCAGCGAGTGTTGGTGCCGGTGGTGCTGGTAGTGGGCGTCGTGGGCAACACCGTCACCATCGTCGTCCTCACCCGCCGCCAGATGAGGTCGTCCACTAACTCGTACCTCACAGCGCTGGCTATCTCCGACCTGCTGTACCTCGTCTTCATCTTCTCTCTCTCTATCCGCCACCACCCGGGCATGAACAGA…		MYNSTSSTAALTSTAAPFLAAVLTSIAPQSTSTLDPALDSPTPTLANETDSGAVEMHEYAPFLAVSRYVVQRVLVPVVLVVGVVGNTVTIVVLTRRQMRSSTNSYLTALAISDLLYLVFIFSLSIRHHPGMNRPHHWLYWHYFRYALWLTDASSSTSIWLTVTFTIERYIAVCHPIKGKVFCTESRAKRVIVAVFVLCFTLTATTPHEWVILLATDPTSGQTHLTLDYSSLGSNSTYKTVFYWFTAVMFILLPLVLLAVFNSVLIHIVKQSRATRRTMTNTAAERDSHSQSQENKITVMLIAVVLLALLCQLPVAVMLVYQSLHQSKPGSTSYYIELGLGNIFNLLSAINAACNFVLYCAMSDKYRRTFLRTFCSRWYRQPSPLHSWMATAYSNVEDGS…	#	FMRFamide/sex peptide receptor	Transmembrane domain	GNTVTIVVLTRRQMRSSTNSYLTALAISDLLYLVFIFSLSIRHHPGMNRPHHWLYWHYFRYALWLTDASSSTSIWLTVTFTIERYIAVCHPIKGKVFCTESRAKRVIVAVFVLCFTLTATTPHEWVILLATDPTSGQTHLTLDYSSLGSNSTYKTVFYWFTAVMFILLPLVLLAVFNSVLIHIVKQSRATRRTMTNTAAERDSHSQSQENKITVMLIAVVLLALLCQLPVAVMLVYQSLHQSKPGSTSYYIELGLGNIFNLLSAINAACNFVLY
7tm_1	Gl_GPCRA14	ILP	LGR -C1 receptor			ATGGCGGGCTTCACCATCATCATCTCGACAGTTGTACTTGGGTTCCTCGTCGCCGGCAGCCAGCACCCTCACGACACCGCAGCTGTCGCGTCCCTCGCCACCTCCTCCCACGTGATGTGTGGCTCCATTGTGCCAGGCTTGAAGGGGACAGTGGAGCCCCTCACGTGGTGGACGGAGGAGGTTGAGGGATGCCCTGAAGGAGAATGGCTCTGCATGGACGGCGTCCAGTGCGTCTCTATCAACGCCACGTGCTCCGGCGTGGCCGACTGTGATGACGGCTCCGACGAGTTTGCGAGATACTGCCCCTGCAAGGTGGACGAGTTCCGGTGTGGTGACCTGTGCATCTCGTGCCTGCAGCGGTGTGACGGCATCAAGCACTGCCGCAACGGAGAGGACGAG…		MAGFTIIISTVVLGFLVAGSQHPHDTAAVASLATSSHVMCGSIVPGLKGTVEPLTWWTEEVEGCPEGEWLCMDGVQCVSINATCSGVADCDDGSDEFARYCPCKVDEFRCGDLCISCLQRCDGIKHCRNGEDEMDCLTHQCPAKYHQCKSDGICVSILAVCNHTEECPDGSDEKNCSNSFRECYKAEFKCDNKKCLRPPDVCDGNDDCGNGDASDERECNATDFVICKSGKKIHKTWHCNNWTECSELYFPDDTDELGCNCTEDHVRCSNGRCIFKGNVCDSKCDCFDTCEDERDCSHVYTNASGVVECLEGYSVQSNGRCIARQFVCDGVMDAYGGDITESTCYDHKTQECAFSDSAKRERPMVFQCADLKCIPIYKRCDGSRDCLDGDDEANCGENG…	#	Relaxin receptor (GPR101)	12 x LDLa + 7LRR domains	GNTFVIIWRLMYPSGSKKNHSLLFVNLALGDLLMGVYLLVIAGVDLAYRGVYRVHEREWRSSLLCQTAGFLSTFSSEASVFTLTVITLDRLTMIISDFGVRRVHEGLAKLVMVGVWGLAFFLAAIPLIAPCTYFGNFYGRSGVCLALHITNEKPNGWEYSVFIFLVLNLLSFTVIAVSYVLIYVRARKKQPLMESGKNKHGKDREMGRRVTYIVGTDAACWLPIIMLGIASLSGAQIPRKVFSWVAVFVLPLNAALNPLLY
7tm_1	Gl_GPCRA14b	ILP	LGR -C2 receptor			ATGAGGATCGCCCGGGTGGGGGTGAGGGAGGCCGGCGGTCCACCCTCACTCCTCCACCTCCACCTTTACCTTCTCGTCTTGCTCGTTCTCCAGTTCTCCTCCACCTCCGCCGCGCGTCTTGAGCCAGTACATCCAGATGGAACGTGTCCTGTCGGCTGGTTCCCGTGTGGGTCCCCCGGCGAGGTGTGTCTCGAGCAAAGGTTCTTCTGTGACAAGAGCGAGGACTGTCCAGACGGGGAGGACGAGGGCGAGGACTGCGTGCCTGACGAGGCTGATGGAACACTCATGGAGGAGATGCTGAAGAAGAAGATTCATCCCCCTGAACACAACGCGCAATGCCACCTGACGTTTTTCCCGCCCACTTGCTACTGTCGCCTCGGGACTCATCTGGTGTGTCGC…		MRIARVGVREAGGPPSLLHLHLYLLVLLVLQFSSTSAARLEPVHPDGTCPVGWFPCGSPGEVCLEQRFFCDKSEDCPDGEDEGEDCVPDEADGTLMEEMLKKKIHPPEHNAQCHLTFFPPTCYCRLGTHLVCRNAHLTAVPQDLDPDATSLLLGNNSIVLTSDAFQPYPRLTQIFLDHNGITALPPGVFRGLPLDKVFLSHNLLEDDPASLEGLRSLTNPRYLHLCYNLISNIDLVLDLVPGLLSLWINYSRVTMRNRKVSLNARDITELWMEGNRVELTKGAFRGFTNLETLFLRHNRITDVESHAFEDLRKLKDLELNFNMIRHLRSDSFAGLQSLASLNLDNNPLLTVHTSTFKPLVNLVSLWMDDLELSSELLANISTDLHHESRTANLTHVGFK…	#	DILP8-like receptor	1 x LDLa + 6LRR domains	GNLMVLGGRVFSRDDNKILSLFIRNLAVADLLTGVYLLVIAVKDLEFRARYSDHAYYWMNSWQCTFTGVLAMTSSEVSVLILSFMSVERWLCITWPLAAPKLSLGGAKMALSLIWLLGLSLALAPVLYYREHQQRFYGTNGLCFPLHLDDPWVPGWLYSGLLFVGLNQLGVILILVSYTGMFCSIRRTRANTPLSLGDREFAMRFFFIVFTDCLCWTPIIVLRIMALAEVDIKPELYAYVVVVLLPINSALNPFLY
7tm_1	Gl_GPCRA15		Orphan			ATGGAGTACGACGACGTTACAGCCGCTGCCTGGGAGCTCTCAGAGTACGACTACGATGGCAATGTCACCGCGCCCTGGGAGGACGAATATGAGAGCAACATTGCCTTGTTTCATACAGTGATACTAGTGCTGCAGAGCTTGGCGACGGCCGTGGGGCTGCTGACTAACACCCTCCTGCTGGTGCTGCTCGCCACATCTCCCCGCCAGCGCACCGTGTCCAACATGTTCCTGCTGCAGCGAGCCGTGGCAGAGATGATCAATTTACTTTCAGTGGTGTTCATCACTGTGTTTGAATTCAGTAACCTCAAGTTCAACCTGGTCATCTGCACTGCACTGAACGTTGTCATGCATGTGGGTACAGTGGCCGACCTCATGTTCTTCATGCTGTTCACCATGGAC…		MEYDDVTAAAWELSEYDYDGNVTAPWEDEYESNIALFHTVILVLQSLATAVGLLTNTLLLVLLATSPRQRTVSNMFLLQRAVAEMINLLSVVFITVFEFSNLKFNLVICTALNVVMHVGTVADLMFFMLFTMDSYLASRPQHHTLPSRCKVMQLTSAATWLLAAAVGVTAYFSADLLDYGEPFCLLGPLHQHFDVPQLLINVFINLVVPLVVVWVFVSVTLPPRPAVPKEEEGHEGPNRRLLLALASTFTVPNGVYWVIMILNYILPMSSVFIIFYSLPFVEKAINPILVVCLSEGLRQKMVGWLPARRSASLPLQDL*	#	na	na	TNTLLLVLLATSPRQRTVSNMFLLQRAVAEMINLLSVVFITVFEFSNLKFNLVICTALNVVMHVGTVADLMFFMLFTMDSYLASRPQHHTLPSRCKVMQLTSAATWLLAAAVGVTAYFSADLLDYGEPFCLLGPLHQHFDVPQLLINVFINLVVPLVVVWVFVSVTLPPRPAVPKEEEGHEGPNRRLLLALASTFTVPNGVYWVIMILNYILPMSSVFIIFYSLPFVEKAINPIL
7tm_1	Gl_GPCRA16		HPR1 receptor			GAGGGCGTGGTGGAGGGCGTGGTGGAGAAGGCAATGAGTCCTGAGATCCAGTACATGGGCCACATCGCCTACAGTGTGGTGGCTCCTGTTATTATAAGCTTCGGGATTCTTACCAATGTTCTGAATCTTGTTGTACTTAGCCGACCGTCTCTCCGTGGCCCGACCTTCAGGTACCTCATGTGGCTGGCCGTGGCGAACCTGCTGGTGTGTGTGGTGCTGTTACCCTTCACCTTACACTCCCATGCAACACCAGTCCCTTACGCTGCAGCGCTTTACTTCGCGCACATTGAGGTTCCCGTCGGCAACGCCCTGATCGCCTCAAGCGTCTACATCGTCGTGGGGCTCAGCATTGACCGCTTCGTCGCCGTGTGTTACCCTCGCAAGTACCGGAACCTGCAC…		EGVVEGVVEKAMSPEIQYMGHIAYSVVAPVIISFGILTNVLNLVVLSRPSLRGPTFRYLMWLAVANLLVCVVLLPFTLHSHATPVPYAAALYFAHIEVPVGNALIASSVYIVVGLSIDRFVAVCYPRKYRNLHSHYVASVRIAVSFVIAFIIYIPMAFYKMVVPSGVSSDRFVIEENVQVVSTRWFVVYEYLLEICVRFAPAVMLGVLNTWIIIEFKRISRRRLLLSQGMSCEVSAIPSQSYFEGNVNSTVVNPSPTNGQTEKGTEHAGPTTPAGSSDPPTDGNPTATTNVMAIHSVSSYSDGFVVEKEVTKVESPTLNNNGHVVGGECPLPDGVSSPVVNGYRPVFAGEEINGCRNSSAPCVARSKEEKEKETIMLSTINVATPQPPAPPPRPGMSER…	#	na	na	TNVLNLVVLSRPSLRGPTFRYLMWLAVANLLVCVVLLPFTLHSHATPVPYAAALYFAHIEVPVGNALIASSVYIVVGLSIDRFVAVCYPRKYRNLHSHYVASVRIAVSFVIAFIIYIPMAFYKMVVPSGVSSDRFVIEENVQVVSTRWFVVYEYLLEICVRFAPAVMLGVLNTWIIIEFKRISRRRLLLSQGMSCEVSAIPSQSYFEGNVNSTVVNPSPTNGQTEKGTEHAGPTTPAGSSDPPTDGNPTATTNVMAIHSVSSYSDGFVVEKEVTKVESPTLNNNGHVVGGECPLPDGVSSPVVNGYRPVFAGEEINGCRNSSAPCVARSKEEKEKETIMLSTINVAT
7tm_1	Gl_GPCRA17		HPR1 receptor			GGCGGGGAGGGTGGCTACGAGGCAGGTGGGGCTCGCTGGGTGGTGTACCAAGTGGTGTTCCCGGCCCTGGTGGGTGTTGGGGTGATGGCCAACCTGCTGAACCTGGTGGTGTTGTCCCGCCCTGCCATGCGCGGTGTGGCTTACAGGTACCTCAACCACCTGGCCGTGAGCGACCTTCTGTACCTACTCTTCAACGTGCCATTCTGCCTTGAAGACTTTGTGAGGGTGTCAGAGTCGGGTCAGGCGTCTTCGAGAGCCAGCGCCGTGTACTACGCCCACATAGGAGTGCCTGTGGTCAACCTCTTCCTCACCATGAGCGAGTACATAGTGGTGTGGTTATCCTACGACCGCTGCCTCGCCGTCTGCTGGCCCCACAAGTTCTCCGCGAAGCAGCGTCTG…		GGEGGYEAGGARWVVYQVVFPALVGVGVMANLLNLVVLSRPAMRGVAYRYLNHLAVSDLLYLLFNVPFCLEDFVRVSESGQASSRASAVYYAHIGVPVVNLFLTMSEYIVVWLSYDRCLAVCWPHKFSAKQRLRVVRERCGLSLALTVAVYCLSPLSQTYHCDGSLCCVMDSTYSSLTWFMGYELFREIYSRFLPALLVTVFNVAIVVTLRRLHRERRAEDVISETRQERERRLFVLLVAVTVLFYVTAFPSAMYKVLPGDDSNLESVLRPIADMLEVSGHVFNFVLYFLFSPDYRRTLVGMAAPPDKARNAPPPYHSSTAIPL*	#	na	na	ANLLNLVVLSRPAMRGVAYRYLNHLAVSDLLYLLFNVPFCLEDFVRVSESGQASSRASAVYYAHIGVPVVNLFLTMSEYIVVWLSYDRCLAVCWPHKFSAKQRLRVVRERCGLSLALTVAVYCLSPLSQTYHCDGSLCCVMDSTYSSLTWFMGYELFREIYSRFLPALLVTVFNVAIVVTLRRLHRERRAEDVISETRQERERRLFVLLVAVTVLFYVTAFPSAMYKVLPGDDSNLESVLRPIADMLEVSGHVFNFVLY
7tm_1	Gl_GPCRA18		HPR1 receptor			ATGATTCTTGAAGAGTACACTTGGTTCCACGAGGCTGAAAGGGGCGTCAAGCAGGTACACGGAGGTTACGCACCCACCACAGCCCCTGAAGAGGCCTATGCCATCCACGAGGTGCAGTATGTGGCCTACGGAGTGTTGGCGCCAATCATCCTTTCTGTGGGGATTCTTGGCAACCTCCTCGTTCTTCTCCTTCTTAGGCTGCCACAGTTTAAGGGAGTTGTGTTCTCCTATTTCACGGTGTTGGCGGTGGCGGATCTCCTCTCCCTGGTATTTTGCATCTCGCCACTCCACCATATCCTCGCTGGAGCCACTCTGCACCACTCCACGGCCGTCTGGTACTCCTACTTCGAGCTGTTCTTCCTTGGAGTGGCCATGTCATCCTCCGTTCTCATCGTGGTC…		MILEEYTWFHEAERGVKQVHGGYAPTTAPEEAYAIHEVQYVAYGVLAPIILSVGILGNLLVLLLLRLPQFKGVVFSYFTVLAVADLLSLVFCISPLHHILAGATLHHSTAVWYSYFELFFLGVAMSSSVLIVVSITVHRFISVCRPAEFKRINTHHFAWSCMTVAFGVSVVSWLPMSFLREPRMAEECQSSSFTPPDDKTWWVACLVHDVSDKGFFVAYAWVRQTIVSFLPIIIVVSLNILTLRGFMRHRKMRNALLNRQVSGESPETSSTREERQLMGLLIAVMSSFVITIVPSGIANAINIGVKTTELNFVIFNAAANILEILNHTLNFYLYVLCSKPVRDTLKEYYAKYSSDLNRIVEARFGARGDTKEERSRNSESPTSESVQNKGSQKVYAVSC…	#	na	na	GNLLVLLLLRLPQFKGVVFSYFTVLAVADLLSLVFCISPLHHILAGATLHHSTAVWYSYFELFFLGVAMSSSVLIVVSITVHRFISVCRPAEFKRINTHHFAWSCMTVAFGVSVVSWLPMSFLREPRMAEECQSSSFTPPDDKTWWVACLVHDVSDKGFFVAYAWVRQTIVSFLPIIIVVSLNILTLRGFMRHRKMRNALLNRQVSGESPETSSTREERQLMGLLIAVMSSFVITIVPSGIANAINIGVKTTELNFVIFNAAANILEILNHTLNFYLYVLCS
7tm_1	Gl_GPCRA19	Bursicon	Bursicon receptor			ATGCCGTGCGAGGACCTCTTTGACTGGTGGACGCTCCGCTGCGGGGTTTGGATCGTGTTCCTGCTGGCACTGCTGGGGAATGGCACGGTGGTAGTGGTGCTCATTTTTGCCAGGTCCAAGATGGATGTCCCAAGGTTTCTGGTCACCAACCTTGCCTTTGCAGACTTCTTCATGGGTCTGTACCTCGGGTTCCTGGCTGTGGTGGATGCCTCCACACTCGGGGAATTTCGCATGTACGCCATCCCATGGCAGACGTCAGCGGGGTGCCAGGTGGCGGGCTTCCTCGGGGTGCTGAGCTGCGAGCTGTCAGTGTACACCCTCACTGTCATCACCATGGAGAGGAACTACGCCATCACGCACGCCATGCACCTCAACAAGCGGCTGTCGCTGCGCCACGCC…		MPCEDLFDWWTLRCGVWIVFLLALLGNGTVVVVLIFARSKMDVPRFLVTNLAFADFFMGLYLGFLAVVDASTLGEFRMYAIPWQTSAGCQVAGFLGVLSCELSVYTLTVITMERNYAITHAMHLNKRLSLRHAAYIMVLGWLFASTLALLPLIGVSDYRKFAVCLPIETKGAGLGYVVFLMFINGVAFLILMGCYLKIYCAIRGSQAWNSNDSRIAKRMALLVFTDFICWAPIAFFSLTAAFGLHLISLKEAKVFTVFILPFNSCCNPFLYALLTKQFKKDCVLLCKTIEESRVTRGIGRCRHSSNFSNRQTPANTNSALDNSTRQDNQSCRCQSKTQESQKLHHRLRISALKYIFCHKGAEEMNSASDFSCQQAKSAVKSKRHTSVSSETYSSSWSET…	#	Lutropin-choriogonadotropic hormone receptor	na	GNGTVVVVLIFARSKMDVPRFLVTNLAFADFFMGLYLGFLAVVDASTLGEFRMYAIPWQTSAGCQVAGFLGVLSCELSVYTLTVITMERNYAITHAMHLNKRLSLRHAAYIMVLGWLFASTLALLPLIGVSDYRKFAVCLPIETKGAGLGYVVFLMFINGVAFLILMGCYLKIYCAIRGSQAWNSNDSRIAKRMALLVFTDFICWAPIAFFSLTAAFGLHLISLKEAKVFTVFILPFNSCCNPFLY
7tm_1	Gl_GPCRA20		trapped in endoderm-1 receptor			ATGAACAACACATTCACCGGCAGTCCGGGACTCCTGGGGATCACCGCCGGAGGGGCCTTCCTTATCGCCATCGTCGGTACCGCAGGCAACCTGCTGGCTGTAGTGGCTCCCCTGCAGAGTACAAAGCTGAGGAATAATCCCTCCACTGCCTTCATGGTCAACATGCCCGCCTGTCTGCTGCCTGTCTGTGCCCTCGGCATGCCTCTCTTCGGCGGCGGCTGCCTCCAGCAGAAGTACTACGGTAACGTCCTCTTCTCGGAAAAGTTTTTAGTGGCAGCCTTCACCGTCGGCCTCATCCTGAGCCAGGTGCATCTGCATACAGTCTGCGCGCTGGCCTTCAACAGGCTGCTGGCGGTGGTATGGCCGTCAGCGTACAAGCGACTGATGCAGCAACGGAAG…		MNNTFTGSPGLLGITAGGAFLIAIVGTAGNLLAVVAPLQSTKLRNNPSTAFMVNMPACLLPVCALGMPLFGGGCLQQKYYGNVLFSEKFLVAAFTVGLILSQVHLHTVCALAFNRLLAVVWPSAYKRLMQQRKVKVYLALLWVYSALLWLPLAFGALGGLQYVPQELMVSLDDSQGRHWKGLHVFITYMLPILFASTCYITMYLKVRYSRRSRKVRACRKSVMSPEEDAVRQWDDHVTRTILVIFVILVSCCVPHLVVHMRHLYDDHPAAWLLLHLVFWLQFCLDPIVYVTVSCQYRAACADTVCGLGRHLGLAQWFEPCQSIPSSSNVHPTSNEKVEHMATSLHDDKNQRQPASHGKHTTLNLVE*	#	Trapped in endoderm-1	na	GNLLAVVAPLQSTKLRNNPSTAFMVNMPACLLPVCALGMPLFGGGCLQQKYYGNVLFSEKFLVAAFTVGLILSQVHLHTVCALAFNRLLAVVWPSAYKRLMQQRKVKVYLALLWVYSALLWLPLAFGALGGLQYVPQELMVSLDDSQGRHWKGLHVFITYMLPILFASTCYITMYLKVRYSRRSRKVRACRKSVMSPEEDAVRQWDDHVTRTILVIFVILVSCCVPHLVVHMRHLYDDHPAAWLLLHLVFWLQFCLDPIVY
7tm_1	Gl_GPCRA21		Orphan			ATGGATGCCCAGACGGCCGCCCTTGTCGAGGAGGCGCCCATCGCCAACCACTCCGCCGCCAGCGAAGACACAGACAGTGGTTCCCAAGGGGATGCCGCCCGCCTCATCCACTACCCGAGGTCCGCCACAGTCTTCGCCGCCGTGGCCAGCATCGTCTTCATATTCGTCGGCATTTTGGGTAACCTCATCACCATCATTGCGCTGAGTCGGAACCGGAAGCTGCGACTCCACGCCACCACGGCCTTTGTTATCAGCCTGTGTGTGTCAGATCTCCTCTTCTGCTCCATCAACCTGCCCCTCACAGCCTCCAGGTTTATCCACGAGGCCTGGGTGCTCGGGGACGCCCTCTGCAGTGTGTTCCCATTCTTCTTCTACGGGAACGTGGCCACCTCGCTGCTC…		MDAQTAALVEEAPIANHSAASEDTDSGSQGDAARLIHYPRSATVFAAVASIVFIFVGILGNLITIIALSRNRKLRLHATTAFVISLCVSDLLFCSINLPLTASRFIHEAWVLGDALCSVFPFFFYGNVATSLLNMVAITVNRYILIAHHSLYDRVYRQHFIYLMIALIWLFSFGMMVPPLFGLWGRLGLDPPSFSCTILKEKGSSPKKFLFLFGFLLPMIAIIVCYSAIYYKVRQSRRNVAAHTNNCGPATSFTAQLTRKEDMRLTRMMLTIFLCFLVSFLPLMIVNVADDDVRVPSIHVLASVLAWASAVVNPFVYAVTNRQYRTAYRKLFCGHRSKPGRSSNSHSKSNSSRTFVTEFQYHASSGHVTSPVLVPNPTADA*	#	Trapped in endoderm-1	na	GNLITIIALSRNRKLRLHATTAFVISLCVSDLLFCSINLPLTASRFIHEAWVLGDALCSVFPFFFYGNVATSLLNMVAITVNRYILIAHHSLYDRVYRQHFIYLMIALIWLFSFGMMVPPLFGLWGRLGLDPPSFSCTILKEKGSSPKKFLFLFGFLLPMIAIIVCYSAIYYKVRQSRRNVAAHTNNCGPATSFTAQLTRKEDMRLTRMMLTIFLCFLVSFLPLMIVNVADDDVRVPSIHVLASVLAWASAVVNPFVY
7tm_1	Gl_GPCRA22		Orphan			ACTACTACTACTACTACTATCATCGCCACTACTACTACTACTACTACTGTTGCTGCTGCAACTTCTTCCTCTTTATCATCATCATCTTTTCCTGCCGCCGCATTGAGCACCACTGACATGGACACATTTGAGAGCTCGCGGGCGGCCGGTTGGGCCTACGTGGTGACTGCTGTGGCTGCCATAGTCATCTCCATCCTTGGCTTTTTTGGCAACCTGCTCACCATCCTCGCCCTACCACACGCCCGGCGGCTGAGACACTCGGCTACGTGGCTGGTGGTGAACCTTGCCGTGGCGGAGGGTGTCTTCTGCGTGACCATCTTGCCTATCTCCGCCGCCCACCTTCTCCACCTCTACCACACCGACCGCCCCCTCTTCGACGACACCGGCTGCAGCGTGTTC…		TTTTTTIIATTTTTTTVAAATSSSLSSSSFPAAALSTTDMDTFESSRAAGWAYVVTAVAAIVISILGFFGNLLTILALPHARRLRHSATWLVVNLAVAEGVFCVTILPISAAHLLHLYHTDRPLFDDTGCSVFVFLRYVNIQAELLSIAAIAINRCVLIATPKAYPRFFSGVRTAGLIAGIWLVSVGIMLIPLLKIYGEFTYNENTEECDFNDDTEQGRAPRKVFLALGFLLPSVIIIASYSYIYYKARQSSARVMERRRSNDSTKAKSQRPAEGLRARDIRIARTIGVIFLVFMVCCTPVSLAHFMESKVSPEVLLLLHPLYWAQYCINILIYVFMNNQYRDAYVNYISQWWPNFKEVSRRKFRWKEEATSGGDSRHLSRATTPNLSVRFQVHKNASE…	#	Trapped in endoderm-1-like	Transmembrane domain	GNLLTILALPHARRLRHSATWLVVNLAVAEGVFCVTILPISAAHLLHLYHTDRPLFDDTGCSVFVFLRYVNIQAELLSIAAIAINRCVLIATPKAYPRFFSGVRTAGLIAGIWLVSVGIMLIPLLKIYGEFTYNENTEECDFNDDTEQGRAPRKVFLALGFLLPSVIIIASYSYIYYKARQSSARVMERRRSNDSTKAKSQRPAEGLRARDIRIARTIGVIFLVFMVCCTPVSLAHFMESKVSPEVLLLLHPLYWAQYCINILIYVFMNNQYRDAYVN
7tm_1	Gl_GPCRA23		Moody			ATGGACCGCTCGAGGCTGTCAGCGGAGTTTCCAGGCTTCCCGCGGCTACACAACACAACGTGGCTCACAGACGAGGACCTTGACGATGAGGAGGCGTCCGAGATAGCGAAGATGTCCCGCGGCGTGGCTACCTTCATCGCGGTCCTATTCATTGGCTACCTGGTTCTGGGTCTTACCGGGAACTTCCTCACCATCTTGGCGCTCCTTCGATGTCCCAGGGTGCGCAACGTAACAGCGGCCTTCATCATCAGTCTGTGCGTGGCTGACTTCCTCTTCTGCGTGCTGGTGCTGCCCTGGGAGGTGTCTCGCTTCCTCGCCGGGAAGTGGATCTGGGGCGAGGGCTGGATCTGTACACTCTTCCCGCTGCTCAGGTACTGGAATGTGGCCGTGTCTCTCCTC…		MDRSRLSAEFPGFPRLHNTTWLTDEDLDDEEASEIAKMSRGVATFIAVLFIGYLVLGLTGNFLTILALLRCPRVRNVTAAFIISLCVADFLFCVLVLPWEVSRFLAGKWIWGEGWICTLFPLLRYWNVAVSLLSIAMITINRYIMIAHFSVYKLVYRKGWIALMIAFCWTFAFVMLLPTLLGKWGRFGFDRRLQTCSIIDDKNKSPKQVLFGLGFCVPAIIIIICYSLIFYVIHKSEKRMRQHSSRGMNGTHHGPSLQPQPRLTGKMEREVRRRRNEWRITKMVLIIFIAFLVTYLPITLVKSLDRKVEYPGLHVLGYVLIYVSSCINPVIYVIMNRQYRQAYKTVILCKRPRLPSLTSSHTERGKGRGKAVVEELNDKTMMSQVSLSEAGAMPECHEL…	#	Moody	na	GNFLTILALLRCPRVRNVTAAFIISLCVADFLFCVLVLPWEVSRFLAGKWIWGEGWICTLFPLLRYWNVAVSLLSIAMITINRYIMIAHFSVYKLVYRKGWIALMIAFCWTFAFVMLLPTLLGKWGRFGFDRRLQTCSIIDDKNKSPKQVLFGLGFCVPAIIIIICYSLIFYVIHKSEKRMRQHSSRGMNGTHHGPSLQPQPRLTGKMEREVRRRRNEWRITKMVLIIFIAFLVTYLPITLVKSLDRKVEYPGLHVLGYVLIYVSSCINPVIY
7tm_1	Gl_GPCRA24		Orphan			ATGAATCCTTCATACAACGAATCCGAAGAACATATCTCAGTGGACCTTTATGATTCCAATAACGTGAAGACGCCCGCGGCCCTGCTGTGGGTGGCCCTCGTCCACTGCTACTGCGTCGCGTTTCTCGGCACCATCGGTAACGCGATGGCGCTGTGGTGCGTGGAGTCGTGCACCAAGACGCGGCGACCGGTGAAGGTGTTGCTATTCAGCGTGTTCGTGCCCTCACTGGTGATCTGCCTAGTGACGCGGCCCGTGGTGGGTGAGCAGCTGCTGTCGCTCATCAAAGCTCAGCCACACCGAGTTTCTGAAACAGTCGGCAATATCAACAGCGTCGTGTACAGCATCTTGGCACAGACAGAACTTGCCTCCATAGCTGCCGTGGCCATGATCAGGGCCGTG…		MNPSYNESEEHISVDLYDSNNVKTPAALLWVALVHCYCVAFLGTIGNAMALWCVESCTKTRRPVKVLLFSVFVPSLVICLVTRPVVGEQLLSLIKAQPHRVSETVGNINSVVYSILAQTELASIAAVAMIRAVSVWAPQRPTLHLRGTIVLVLAIFVYSTLTGLGLVGLMVMGELEEPWTITLITVLFFINTTLPVLITGVAYILIIYAIQRNKRRLAASQHQPRAATSMDQATRAMLAVFFSNLIFGLPHSIYHLMGRQPQYMHITFHVIFSTHFMVDPLAFVWLNSGYRRHFFSSVRNVTRSISSPPTSSFLKTGSVSRSDQHQLSSTRKQEDVKVSPHAAEAAETTHATCSSAADAEKRGAFSRSFL*	#	NPFR	na	GNAMALWCVESCTKTRRPVKVLLFSVFVPSLVICLVTRPVVGEQLLSLIKAQPHRVSETVGNINSVVYSILAQTELASIAAVAMIRAVSVWAPQRPTLHLRGTIVLVLAIFVYSTLTGLGLVGLMVMGELEEPWTITLITVLFFINTTLPVLITGVAYILIIYAIQRNKRRLAASQHQPRAATSMDQATRAMLAVFFSNLIFGLPHSIYHLMGRQPQYMHITFHVIFSTHFMVDPLAFVWL
7tm_1	Gl_GPCRA25		Orphan			ATGGGTGACTTCTCGGAGCTGGATGACGGGTTCTCCGCCTTCAACACTCTGTTGGGCGACACTTCCACTTCGTCCCTCACCTCGATGCTGACAGAGTCCTCCTCGGCCTCTCCCACTGCCTCCGCCAACCTATCGGCATCCTTGGCGGCGGGTGTTGGGCACGAGGATGAGGGCCATCACTACCCAGCCGACATGTTGGGCTTCACGGCCGCCTGTGCTTTCATCATCGCCATCCTGGGCACGTTCGGCAACCTCCTAACCATCATCGCCCTGCCAATGACGAAGAACCTGCGCACTTCTGCCACCGCCTTCGTCGTGAACCTGGCCGTGGTGGAGCTCATGTTCTGCGTGTTCATTCTGCCCATGTCCGGTGCACAGTACCTTTACCTGCAGCGCCAC…		MGDFSELDDGFSAFNTLLGDTSTSSLTSMLTESSSASPTASANLSASLAAGVGHEDEGHHYPADMLGFTAACAFIIAILGTFGNLLTIIALPMTKNLRTSATAFVVNLAVVELMFCVFILPMSGAQYLYLQRHLEGSLLTDTHCIFFTSLRYSITQVELQTILAIALTRALAVSLPRFYQTINQPTVIGVYIGIIWLYSISTRIPAAIGVMGQYMYNSKTMECDLGNANRTARLVYLIVDAFIPVLLIFILYFFVFIMVKLSSARVARASTNSRAKVAPPTASSASTSSTTGTGSQRKGSNSSFKSLKKMVSETSLRRRFSRQSSNMSQRLTTTRRDMRVARTIFIIFIFMLVCSVPVAMVHAIDPLVKRPVRFLLVHILYWLQYCLNVVVYVLMNRQY…	#	na	na	GNLLTIIALPMTKNLRTSATAFVVNLAVVELMFCVFILPMSGAQYLYLQRHLEGSLLTDTHCIFFTSLRYSITQVELQTILAIALTRALAVSLPRFYQTINQPTVIGVYIGIIWLYSISTRIPAAIGVMGQYMYNSKTMECDLGNANRTARLVYLIVDAFIPVLLIFILYFFVFIMVKLSSARVARASTNSRAKVAPPTASSASTSSTTGTGSQRKGSNSSFKSLKKMVSETSLRRRFSRQSSNMSQRLTTTRRDMRVARTIFIIFIFMLVCSVPVAMVHAIDPLVKRPVRFLLVHILYWLQYCLNVVVY
7tm_1	Gl_GPCRA26	sNPF	sNPF receptor			ATGGGCGAGTGGATGTTCGGGCGGCTGCTGTGTCACGTGGTCCCCATGGCCCAGGGCACCAGCGTCTATGTGTCCACGCTCACGCTTATGTCTATCGCCATCGACCGCTTCTTCGTCATCATTTACCCATTCCGGCCTCGTCTCCGCCTCTCCATCTGCTATCTGATCATCGTCAGCATCTGGTTGTTCTCCATCTCGGCCACGCTGCCCTACGCCTTCTACATGGGCATGGTGGACTACCAGGACCGATCTTATTGCGAGGAGCTCTGGCCCTCAGAGTTCATTAGGCAGGTGTTCAGTGGGTTCACAGCCATCATGCAGTTCGTTGTTCCTTTCATAATCATCCTCATCTGCTACGGCAAGATCTCCAACCGCATGAACGAACGTGTGCGCGCCAAA…		YLTIFMLGVFGNCLVCYVVFRNKHMQNVTNYFITNLALADILLCVLAVPFTPLYTFMGEWMFGRLLCHVVPMAQGTSVYVSTLTLMSIAIDRFFVIIYPFRPRLRLSICYLIIVSIWLFSISATLPYAFYMGMVDYQDRSYCEELWPSEFIRQVFSGFTAIMQFVVPFIIILICYGKISNRMNERVRAKPGSKSSKKEEADRERKRRTNRMLIAMVTIFGVSWLPMNVVHLVGDYYAPASTWSYYNLCFFITHVVAMSSTCYNPFLYAW	#	Prolactin-releasing peptide receptor-like/NPY receptor	na	GNCLVCYVVFRNKHMQNVTNYFITNLALADILLCVLAVPFTPLYTFMGEWMFGRLLCHVVPMAQGTSVYVSTLTLMSIAIDRFFVIIYPFRPRLRLSICYLIIVSIWLFSISATLPYAFYMGMVDYQDRSYCEELWPSEFIRQVFSGFTAIMQFVVPFIIILICYGKISNRMNERVRAKPGSKSSKKEEADRERKRRTNRMLIAMVTIFGVSWLPMNVVHLVGDYYAPASTWSYYNLCFFITHVVAMSSTCYNPFLY
7tm_1	Gl_GPCRA27		Orphan			ATGAACGACAGCCTGAGCGAAGGGTGTAACGGGACTGACATCCAGCAAGGGGCGCCTCTGGGCTGGATCATGGCGGCGCAGGCGTGGGCATGGACAGTGTCGTGTGTGGGTGGCGTGGGGAACTTGGTCACGATCTGCGCCATCGCCTACCAGCTATACTTGGGGCGGGTGTGGCGGCGGCGGCACGGCTCGGCGGGTCGGCCGGTGGTGGCACTGGAGGGCGACACCATCCTGCTGCTGCACCTTAGCATCTGTGACTTCCTTTATTGCGCCGTCAACCTGCCCATCACCGCCATCACCTACAACTACGCACTGGGTCGCACGCAGCTCCAGCCCACCAAGGCCTTCTGCACAGGTGCCGCGCTCTTCCGCTACGTGAATGCCCTGGCGGAGTGGACC…		MNDSLSEGCNGTDIQQGAPLGWIMAAQAWAWTVSCVGGVGNLVTICAIAYQLYLGRVWRRRHGSAGRPVVALEGDTILLLHLSICDFLYCAVNLPITAITYNYALGRTQLQPTKAFCTGAALFRYVNALAEWTTLGLLTVQRCVDLGRSRGARFFRPRPTVMFIAGIWVGSVVLQLGAIMGGHFSYDMTTYKCDMTHRTARLYFYALHSLLPCVLMMVGCGSIIWQVHASTRALHDVGMSREMVARRDRNLARSTVLLLALLLLFLACVLPVCAYNLHALLSPSPSLRLNIAIYVLYWVQYGVNFLVYAAVNPRFRRAYRELLCGSGWAGESGDGGVVGVRGGSTGGGEREDVLGRAYKPSVTKLMLAAPHLCVATSVALPVEEEEEE	#	na	Transmembrane domain	GDTILLLHLSICDFLYCAVNLPITAITYNYALGRTQLQPTKAFCTGAALFRYVNALAEWTTLGLLTVQRCVDLGRSRGARFFRPRPTVMFIAGIWVGSVVLQLGAIMGGHFSYDMTTYKCDMTHRTARLYFYALHSLLPCVLMMVGCGSIIWQVHASTRALHDVGMSREMVARRDRNLARSTVLLLALLLLFLACVLPVCAYNLHALLSPSPSLRLNIAIYVLYWVQYGVNFLVYAAVNPR
7tm_1	Gl_GPCRA28		Orphan			ATGGGGTATGACAACGACTACAACATCTACAACAACATCTTCAGCAACAACTACAACAGCTCCAACACGACGGAGGGCGACTACTACTACCAAGGCCACAGCCACGACAACAGCAGTGACAGTAGCAGCAGCAGTGGTGGTGGTGACGACAATGATTATAGCAGTTATAGCACATATTATGACTACGGAACGCCGGTAGTAGCCACACTCTCGTTCTTTCTCGTCGTGTCTATGATCATGGCTCTCGTCGGGAACGTGATGGTGATAATGACGATAGTGAGGCACAGAGGGATGAGGACTCGTACGAATATGCTGCTGGGTAACCTGGCTGTGGCTGATATCTTAGTGGCTGTGCTGGACATGCCCATAGCACTGATCACCATTATAAATCACGATTGG…		MGYDNDYNIYNNIFSNNYNSSNTTEGDYYYQGHSHDNSSDSSSSSGGGDDNDYSSYSTYYDYGTPVVATLSFFLVVSMIMALVGNVMVIMTIVRHRGMRTRTNMLLGNLAVADILVAVLDMPIALITIINHDWMFSQTFCVLNGFAVGLGLMLSVHTLMWISIHKFLSITRPFARNVTQFQIVLMMLFIWTWTIFYNLTATPLIGMTETVYKKGSSQCGPVVPTEPLERLHSGINTVCNLVIPMAVMVCCYYKIFKEVKDHLERMRDFADVGMRNSLIQQKQITETLCIVLLMFFLFWLPYIGYSMSLVFCGETCVPFVFNPISYLCGYMNSACNPVIYALRSPSFRRGFKEIIFGTPTHLPGSVRRQGGILESFKRSHVRRSEKGQRVRRKENGTQHP…	#	Biogenic amine receptor	na	GNVMVIMTIVRHRGMRTRTNMLLGNLAVADILVAVLDMPIALITIINHDWMFSQTFCVLNGFAVGLGLMLSVHTLMWISIHKFLSITRPFARNVTQFQIVLMMLFIWTWTIFYNLTATPLIGMTETVYKKGSSQCGPVVPTEPLERLHSGINTVCNLVIPMAVMVCCYYKIFKEVKDHLERMRDFADVGMRNSLIQQKQITETLCIVLLMFFLFWLPYIGYSMSLVFCGETCVPFVFNPISYLCGYMNSACNPVIY
7tm_1	Gl_GPCRA29		Orphan			ACACACACACACACGTACACACGGGCAGGTTGAACTGGGCGGCGCGGTGCAATCAACAGTTAGTGAGCAGCTTGGGATGTTCCCACACGTCCCGCCTCCACGGTGTCAGGTGGCGGAGTGACGAGCGAGCACTGGACGACACAGCACACGGCACACACTACTCATGTGGCGGCGATGGCGGCACTCACGCTAAACTTGCGGCACCCTGCCTTGCGTGCTGCCACGAGGCTCACGGAGGCCCCCAGGAGTAAGGTGTAAGGCTCTGAGTTGAGTCTACGCCTTCGCCACGCCATGGACTCGGAGCCTGACGGAGGCGTGGTGATGGTGGCGGTGGGTGGTGAGGGCGTGGCGTCGTGGGCGGCGGGCGTGGCGGTGGTGTTGGTGCTGGGGATCATCTTC…		MDSEPDGGVVMVAVGGEGVASWAAGVAVVLVLGIIFIISSVLNTVFLIIFFRRPSLRSVSNRFIVSLTACNLLGSWVLLPLVAGDTFLAGWQSPALCRGLDAAAELVVASSVFATLLIAVDRFFAITDPLHYQMLVTRPKSVAMVASGWALAAALAVTAALGDLSDRPWQVCGPPGTRHVGPWSHRSCFVVANLVLCFAAPVVLLVWIYTRIYLAAQRNSERTRRNSLCGSSLDAVTPSRGPSRTPSTRSTSSQIVSSLRHRISNASLFLHKEESRAAKISVVVIVLVFVCWLPFHAAALLHTPLLQVWLPRPAWSVVMTLALSNAAVSPYVYLYRSRRIQREVRRLLGLPLSATKAQGGGSGRRRPLHRPLQMIPPSPTALDTNFDSSLGSPLARPGL…	#	Biogenic amine receptor	na	LNTVFLIIFFRRPSLRSVSNRFIVSLTACNLLGSWVLLPLVAGDTFLAGWQSPALCRGLDAAAELVVASSVFATLLIAVDRFFAITDPLHYQMLVTRPKSVAMVASGWALAAALAVTAALGDLSDRPWQVCGPPGTRHVGPWSHRSCFVVANLVLCFAAPVVLLVWIYTRIYLAAQRNSERTRRNSLCGSSLDAVTPSRGPSRTPSTRSTSSQIVSSLRHRISNASLFLHKEESRAAKISVVVIVLVFVCWLPFHAAALLHTPLLQVWLPRPAWSVVMTLALSNAAVSPYVY
7tm_1	Gl_GPCRA30	Serotonin	Serotonin receptor			ACCCTCCTGCCGCAGGAGGCGAGCCCGGGGGACGCCCACTATGATGCCTTGGCGCCCCACCTCGACGCAAACCAGCCTCGCACCGTTGAGAGTGGCGGCTATCCGCTGACCTGGAGTGGCGACCTCGACGACCTCGGTGCTGAGTGCGTATGGCCCAGCCCGGAGAGCAACAGCACCCTCCTGGCCGACGAGCAGGTGACCTTTCAGTGCAATGACATGCTGGACGTTGTGTCTCCCGGCGCGCCCTGCTGGATTACCGCCCTCAGGGACTGCTTGCGGCCAGACAGGATGCCGGCGGGAGACGCCTTGGGGCAGAACGCCACCCTTGCCACAGACACGGGCGCCACCCACGCCTGTGTCACCTGTCTACGGGAAAACACCACAAATTTCTGGGTCTTG…		TLLPQEASPGDAHYDALAPHLDANQPRTVESGGYPLTWSGDLDDLGAECVWPSPESNSTLLADEQVTFQCNDMLDVVSPGAPCWITALRDCLRPDRMPAGDALGQNATLATDTGATHACVTCLRENTTNFWVLRFNMSENVFSSMLSYGSELLCSLGSCSSPLCDGLGALPTVTQPPANPSPNTSLPILPVPSLPPSTTLPPLHIAHCRLPEVAQASSPTPFNLSHGDPFLNTTASGVVGGGEGYEYDFSFLFLFLFILAGGIGNILVCLAICLERRLHNVTNYFLMSLAVADLLVSLVVMPFGAIAGFLGYWPFGLVWCNIYVTCDVLACTSSIMHMCTISLGRYLGIRNPLKTRSSSKKTVGVKVVLVWLLAMLVTSMITVLGIIDTTNIMPADYVC…	#	5HT receptor	na	GNILVCLAICLERRLHNVTNYFLMSLAVADLLVSLVVMPFGAIAGFLGYWPFGLVWCNIYVTCDVLACTSSIMHMCTISLGRYLGIRNPLKTRSSSKKTVGVKVVLVWLLAMLVTSMITVLGIIDTTNIMPADYVCTINNQTFFIFGSLCAFYIPMVIMVISYALTVHLLRKKAKFACDAPAGKARTMGRYRSVRRKPQPPPHSFTFTPRPSYRGTYANGHTAHYEFSNIHKCEQATQTPESIARETRNFKLKALRLQLVGTTSWHLRFLPSRKRDALAANAVANEQKASKVLGLVFFAFVICWTPFFTLNIYFAACPECEVSDHLANVCLWLGYVSSTINPIIY
7tm_1	Gl_GPCRA31		Orphan			ATGTCACCCACATTGTACCCACCGTCGTCCGCGCCCTCTCCAGCTGCGGGGGCGGTGTCCTCGGGCGTGCCCATGGGACTTAAGATTCTAGCTCAAACACTTCCCGAGCTTAAGGTGCCAACCGTCACCGATAAGGAGGAGGATTCTCTGGAGGCGCAGTACCACGGTGGGATAGTGAACGGAAACGACGAACTGGCTACGGTCGCCCCAAGTCCTAGAGTTACTTCTGTCATCGCCGACGTGATCAACATGTGTCTCGGACTTGATAACTGCACCGCCAACGAGACGGAGGTATCGGGGAAGAACTGTACTATAAACTGTGCCGAGGACGACCCCGTCCACACGGAGAGGAACTACTGGACTCTGCTGCTGCTGCTGTTCCCGGTATTCACCGTGTTT…		MSPTLYPPSSAPSPAAGAVSSGVPMGLKILAQTLPELKVPTVTDKEEDSLEAQYHGGIVNGNDELATVAPSPRVTSVIADVINMCLGLDNCTANETEVSGKNCTINCAEDDPVHTERNYWTLLLLLFPVFTVFGNILVLMSVYKERSLQTVTNYFIVSLAVADLLLASIVMPFAVYYLLMCGYWGLGPFVCDVYVAMDVVCSTSSIFNLVAISIDRYIAVTQPIKYAQSKNNKRIVFTIAIIWVVSTAIGIPLFFVNQWNASKRKADPDPACAFHNADFIIYSSISSFYIPCIAMIYLYCRIFKALKERARKKKPKVNEIKAGSVIENVSQTRMLAETALSSETPHPTPAPAKGPPVPLIEEDKNTNNTSASQEEEEDEGEEAGMVLAGAENCHIIKNP…	#	Dopamine receptor	na	GNILVLMSVYKERSLQTVTNYFIVSLAVADLLLASIVMPFAVYYLLMCGYWGLGPFVCDVYVAMDVVCSTSSIFNLVAISIDRYIAVTQPIKYAQSKNNKRIVFTIAIIWVVSTAIGIPLFFVNQWNASKRKADPDPACAFHNADFIIYSSISSFYIPCIAMIYLYCRIFKALKERARKKKPKVNEIKAGSVIENVSQTRMLAETALSSETPHPTPAPAKGPPVPLIEEDKNTNNTSASQEEEEDEGEEAGMVLAGAENCHIIKNPRPEELNLGPLREDESMERGGATATVQSTRNGAAEVVRSAEGRGGAQADPSPRKALLVKQKKVKIQSKKNGSAGGRTLEGGELMEKKDKKASSARFTIYKVNKASKKKREKSSAKKERKATKTLAIVLAAFLVC…
7tm_1	Gl_GPCRA32	Serotonin	Serotonin receptor			ACCCAAGGGGATGTGACAGCAAGGGGTGGGGGGGCATCGGGGGGCAGAGAACCCCTTTGGAACTGGTGGGGGGAGGTGAACATCACATGGGAGGCGGAGGGGGACGGAGGAGGGACTCAAGGAAACTGGAGCATAGAAAACGGAACCTGGAACCTGGATGTGGAGGAGTTGGGGGGCGACGGGAACTGGACGCCCCCCCACGGGAACTGGAGTGTGCTGGGGGTGAATGAGTCCATGGTGGGGGGCGGGGGGGCGGCCCTGGACCCCCACCTACTGGTCACGGCCACCACCGCCCTCGTGCTGGGGGTCATGATCCTGGCGACCATCGTGGGTAACGTGTTCGTGATCGCCGCCATCCTGCTTGAGCGCAACCTGCAGTCCGTGGCCAACTACCTCATC…		TQGDVTARGGGASGGREPLWNWWGEVNITWEAEGDGGGTQGNWSIENGTWNLDVEELGGDGNWTPPHGNWSVLGVNESMVGGGGAALDPHLLVTATTALVLGVMILATIVGNVFVIAAILLERNLQSVANYLILSLAVADLLVAALVMPLGAVYEVSKEWTLGPELCDMWTASDVLCCTASILHLVAIALDRFWAVTQVDYIHHRSPRRIGTMIGVIWVVSFLVSAAPMMGWKDPDWHERLRNKMCIISQAVGYQIFATVTSFYLPLAVILVLYYRVYQAARKRIRRKIGTNAAALCRGPVTISETTTFTRMSSQPSPEKTSNGSTLNGHPADAQDTAPAVVTASAVASQAVPRHLRRREAESRKERKAAKTLAIITGAFVVCWLPFFTLAVLMPLCTR…	#	5HT receptor	na	GNVFVIAAILLERNLQSVANYLILSLAVADLLVAALVMPLGAVYEVSKEWTLGPELCDMWTASDVLCCTASILHLVAIALDRFWAVTQVDYIHHRSPRRIGTMIGVIWVVSFLVSAAPMMGWKDPDWHERLRNKMCIISQAVGYQIFATVTSFYLPLAVILVLYYRVYQAARKRIRRKIGTNAAALCRGPVTISETTTFTRMSSQPSPEKTSNGSTLNGHPADAQDTAPAVVTASAVASQAVPRHLRRREAESRKERKAAKTLAIITGAFVVCWLPFFTLAVLMPLCTRACTFNPYLIATFLWLGYFNSTLNPIIY
7tm_1	Gl_GPCRA33	Adenosine	Adenosine receptor			ATGAGCGTCGCGCCGCCAATGAACAGTTCGGAGTTGGAGGTCGCGCTGGAGGCGGCCAACGTGACGACCCTTGTGCCCCTGAACGTGCCGTACACCATCAGCGAGGTGCTGGTGGCCGTGGTGGCGGTGCTCGGCAACGCCCTCACCATCACCGTGTTCGTGGTGGAGCGGAAGCTCCGGCGCCGCACCAACTACTACATTGTGTCCCTGGCGCTGGCTGACCTGCTGGTGGGCGTGTTCGGGATCCCCTTCGCCATCCTCACCGCCATCGGGCTGCCGCGCCCCCTCTGGGCCTGCCTCTTCATGCTGTCCACGCTGCTCATCCTGTGCACTGTGTCCATCTTCTGCCTGCTGGCCGTCAGCATTGACCGCTACTGGGCCATCCTCTACCCACTCCGC…		MSVAPPMNSSELEVALEAANVTTLVPLNVPYTISEVLVAVVAVLGNALTITVFVVERKLRRRTNYYIVSLALADLLVGVFGIPFAILTAIGLPRPLWACLFMLSTLLILCTVSIFCLLAVSIDRYWAILYPLRYSRVMTARIARRIILACWVAGAVVGLLPVMGWYNNATPYLQVCLFVRVMSYDYLVFIYFGTIVGPGLLMAVFYAHIYTVVLKQTKLSVRSEHGTLRQIAAQEPQADAASVGTQSSQRQRSNIFRSQSRGQVSESSRYDPHRASTNTNLANQVTHASRREVKAAKSLSIIVLFFMISWFPLYTINCVQAFCKTCTVSEGFMFFTIILTHLNSAINPFLYAYHMQDFRLALKAFIAHRILRRPIDPDQAFNRSLASLHHHSTVHRVNV…	#	Adenosine receptor	na	GNALTITVFVVERKLRRRTNYYIVSLALADLLVGVFGIPFAILTAIGLPRPLWACLFMLSTLLILCTVSIFCLLAVSIDRYWAILYPLRYSRVMTARIARRIILACWVAGAVVGLLPVMGWYNNATPYLQVCLFVRVMSYDYLVFIYFGTIVGPGLLMAVFYAHIYTVVLKQTKLSVRSEHGTLRQIAAQEPQADAASVGTQSSQRQRSNIFRSQSRGQVSESSRYDPHRASTNTNLANQVTHASRREVKAAKSLSIIVLFFMISWFPLYTINCVQAFCKTCTVSEGFMFFTIILTHLNSAINPFLY
7tm_1	Gl_GPCRA34	Octopamine	Octopamine receptor			ATGATGTCAGGGTCGGAGGTCACCCTGGAGGTCACCGTGCCTCCCTCCGACTTTAGTCTGGACCTCATCCTGACGTCCTCGCCCTCGCCCTCCACCTCCTCGGGCACACTACCTCCCTACCTCACCATGGACGCCGCCAATGGTAGCCAATCAGGGAACTGCTCGGAGCACCTCAGCCACTTCACCTGGACCAACCACAAGCTGGCCTCCATCATCATCCTGGTGGTGATCAACGCGCTGGTGCTCGCCGGGAACACTCTCGTCATCCTAGCCGTGTTCCTCTCCAGCAAGCTGCGCACTGTCACCAACCTCTTCATCGTGTCCCTGGCAGTGTCTGACCTCCTGCTGGGGGTGAGCGTACTGCCCTTCAGCATGGCCTACACCGTGTTCGAGTCGTGG…		MMSGSEVTLEVTVPPSDFSLDLILTSSPSPSTSSGTLPPYLTMDAANGSQSGNCSEHLSHFTWTNHKLASIIILVVINALVLAGNTLVILAVFLSSKLRTVTNLFIVSLAVSDLLLGVSVLPFSMAYTVFESWVFMAAWCSMWQAIDVWLSTASILNLVVISLDRYVAVTRPVSYPSRMTHVRAKVLIALVWVISFLICLPPLVGWTGSERAQTVVVEPDCTRSCSLNDDPWYVVYSACGSFFLPAVVMLFFYWKIYCAAAETTRAINQGFRTTKNKRILGSRFQEERLTLRIHRGRNSVQERHHRGGSDRRYNNGHPTGGGGDGGVERGGNIKMKTLRPQLFMKPSLGAQPDVTSMGERCDLCHAQCTAHARTTDPNACYALNTNSTQGDNAPAGEQQ…	#	Octopamine receptor	na	GNTLVILAVFLSSKLRTVTNLFIVSLAVSDLLLGVSVLPFSMAYTVFESWVFMAAWCSMWQAIDVWLSTASILNLVVISLDRYVAVTRPVSYPSRMTHVRAKVLIALVWVISFLICLPPLVGWTGSERAQTVVVEPDCTRSCSLNDDPWYVVYSACGSFFLPAVVMLFFYWKIYCAAAETTRAINQGFRTTKNKRILGSRFQEERLTLRIHRGRNSVQERHHRGGSDRRYNNGHPTGGGGDGGVERGGNIKMKTLRPQLFMKPSLGAQPDVTSMGERCDLCHAQCTAHARTTDPNACYALNTNSTQGDNAPAGEQQQQHQQQQEQQQQQKQEQENQENEQKQEKEEQKRQQKHLQLHKRQQQRHKQSSPVPNNTLAPPNELQVPDRFSGQEGATTPPAP…
7tm_1	Gl_GPCRA35	Prostaglandin	Prostaglandin receptor			ATGACGCCACAGCCCGGCCTTAAGGAGGAGGCGAGCAGCTTCTTCCACAGTATGGTGACCACGGCAGCCTCGTTAGTGCGTGAGACCGTCCAACACGCCGACGACCCTGCCGCGGCCTTCCCTGACATAGCTGGTGTTGCCGGGGAAGCAGAAAACATCACCAGCAGCACTAGCAGCAGCCAGGTGTTGGAGCGAGACTTGCCGCGCCACCTGCCGCTGCCCACCCAGGTGTTTATTACGGTGCTCTACGTGGCAGGTATTCTGGGCAACATGGCGGCACTGTACATCATCACCAAGAGCGAGACGCAGCGCTACAGGAAACAGACGTTCATGCTCCGTTGTCTGGTTGGGAACGACCTGACTGCTCTGCTGGGGTCGTTGATCCAGATGTACGTGCGT…		MTPQPGLKEEASSFFHSMVTTAASLVRETVQHADDPAAAFPDIAGVAGEAENITSSTSSSQVLERDLPRHLPLPTQVFITVLYVAGILGNMAALYIITKSETQRYRKQTFMLRCLVGNDLTALLGSLIQMYVRLYLPNPNEKWLCASRVLFRAFGLGSGCVALVMAVERWLALTHPFVYPRHVTHSVIRRTILVLWVITLLLVCSPFFGFGLWYSESLRPHCVRYRFGTELVDRVYAYVIFAYGMIMCTVIVCCNLSVIRVLYRMRERLLPRRHSRASCRSAASTNGEAGVNLATPEELSFARLMAILSITFVACWVPQLMTIVVGQVIGNDPKYKFFYRIPDIFILLNFCLDPFMYVLFRRHRWYGRRHLRKLITYLCPHMHGSPSRGILTDSPRSSS…	#	Prostaglandin D2 receptor	na	GNMAALYIITKSETQRYRKQTFMLRCLVGNDLTALLGSLIQMYVRLYLPNPNEKWLCASRVLFRAFGLGSGCVALVMAVERWLALTHPFVYPRHVTHSVIRRTILVLWVITLLLVCSPFFGFGLWYSESLRPHCVRYRFGTELVDRVYAYVIFAYGMIMCTVIVCCNLSVIRVLYRMRERLLPRRHSRASCRSAASTNGEAGVNLATPEELSFARLMAILSITFVACWVPQLMTIVVGQVIGNDPKYKFFYRIPDIFILLNFCLDPFMY
7tm_1	Gl_GPCRA36	Prostaglandin	Prostaglandin receptor			TGGCGGCGTGGTGCTGCGCCTCCCCGTGCCCGCCTGAGTCACGCGCGTCTGGGAGTCACTCTGAGGGGGTTGCTTCCTGCTCCTCTCACGCCCCTCGCCCGCACCTCCCACACACACCCAAACACACACACCCACACACCCCAAAACACACCCCAACACACCCCACCACACCCCACCACAATGTTATCCCCTACCACCACCATCACGCCCACCATCACGCCCACAGCAGACAGTATTAAGGAGGAAATCATATCTCTTATGTCTCCCCCGTGTGGCAATCTCTCCCTCCCTGTCTTGCTGCCAACCCAAGTCTGCGAGGCTGGCGCTGAGAACTGCACACTGGTTACCTCAAGTCCTGGTGCTACTGTCGTCTCACCTGTCCTACTGTGTCTTACTGGA…		WRRGAAPPRARLSHARLGVTLRGLLPAPLTPLARTSHTHPNTHTHTPQNTPQHTPPHPTTMLSPTTTITPTITPTADSIKEEIISLMSPPCGNLSLPVLLPTQVCEAGAENCTLVTSSPGATVVSPVLLCLTGITGHIWALCYLYSGTRRHSTHTVFYLFLCTLIWTDFWGKLFTTPPAIISYAFGRWMGGKHMCLFHGFTMILVQQVTHLTVAGMAVERLLAICHCYLYQRAVTFTRCWYFLACIWVSSLLVCLLPLFGLGQLNLQYPFTWCYVNIHLCSNTPLRHRFFTTALGSINIGCLFTVVVCNVCVVGSLLRMRLSRQIPAHLTSARRPSVHNDQELQMVVLLVVITISFIVSWAPLNIILVSNRFWPPHLTREDHMQDLVAIRLASISQILD…	#	Prostaglandin E2 receptor	na	ALCYLYSGTRRHSTHTVFYLFLCTLIWTDFWGKLFTTPPAIISYAFGRWMGGKHMCLFHGFTMILVQQVTHLTVAGMAVERLLAICHCYLYQRAVTFTRCWYFLACIWVSSLLVCLLPLFGLGQLNLQYPFTWCYVNIHLCSNTPLRHRFFTTALGSINIGCLFTVVVCNVCVVGSLLRMRLSRQIPAHLTSARRPSVHNDQELQMVVLLVVITISFIVSWAPLNIILVSNRFWPPHLTREDHMQDLVAIRLASISQILDPWVY
7tm_1	Gl_GPCRA37	Prostaglandin	Prostaglandin receptor			TGGCGGCGTGGTGCTGCGCCTCCCCGTGCCCGCCTGAGTCACGCGCGTCTGGGAGTCACTCTGAGGGGGTTGCTTCCTGCTCCTCTCACGCCCCTCGCCCGCACCTCCCACACACACCCAAACACACACACCCACACACCCCAAAACACACCCCAACACACCCCACCACACCCCACCACAATGTTATCCCCTACCACCACCATCACGCCCACCATCACGCCCACAGCAGACAGTATTAAGGAGGAAATCATATCTCTTATGTCTCCCCCGTGTGGCAATCTCTCCCTCCCTGTCTTGCTGCCAACCCAAGTCTGCGAGGCTGGCGCTGAGAACTGCACACTGGTTACCTCAAGTCCTGGTGCTACTGTCGTCTCACCTGTCCTACTGTGTCTTACTGGA…		WRRGAAPPRARLSHARLGVTLRGLLPAPLTPLARTSHTHPNTHTHTPQNTPQHTPPHPTTMLSPTTTITPTITPTADSIKEEIISLMSPPCGNLSLPVLLPTQVCEAGAENCTLVTSSPGATVVSPVLLCLTGITGHIWALCYLYSGTRRHSTHTVFYLFLCTLIWTDFWGKLFTTPPAIISYAFGRWMGGKHMCLFHGFTMILVQQVTHLTVAGMAVERLLAICHCYLYQRAVTFTRCWYFLACIWVSSLLVCLLPLFGLGQLNLQYPFTWCYVNIHLCSNTPLRHRFFTTALGSINIGCLFTVVVCNVCVVGSLLRMRLSRQIPAHLTSARRPSVHNDQELQMVVLLVVITISFIVSWAPLNIILVSNRFWPPHLTREDHMQDLVAIRLASISQILD…	#	Prostaglandin E2 receptor	na	ALCYLYSGTRRHSTHTVFYLFLCTLIWTDFWGKLFTTPPAIISYAFGRWMGGKHMCLFHGFTMILVQQVTHLTVAGMAVERLLAICHCYLYQRAVTFTRCWYFLACIWVSSLLVCLLPLFGLGQLNLQYPFTWCYVNIHLCSNTPLRHRFFTTALGSINIGCLFTVVVCNVCVVGSLLRMRLSRQIPAHLTSARRPSVHNDQELQMVVLLVVITISFIVSWAPLNIILVSNRFWPPHLTREDHMQDLVAIRLASISQILDPWVY
7tm_1	Gl_GPCRA38	Prostaglandin	Prostaglandin receptor			CCTCCCTCTCTGTCCCTTCCCCCTGCACCTCCAACCCCCCCCACCACCACCCTCATGCACTTCTCCCCCAACACCACTACGTCATCACCCCCACCATCACCTGACGACCCCATGACGGACATCACTGATCTCCTCGCCCCCCCCTGCAATAACGAGACGCCCCCCATCCTGCCCCCCGAGGACGTGTGTGAGGGGGGCGTGAATTGTACCCTGGTGACCTCTAACCCTGGGGCAACCATTATCTGGCCTCTCTTTCTCTCCCTGGCTGGCGTAACAGGTCACATCTGGGCGCTGTGTTACCTGTACAGCAGCCATCGCAGGAGCAACACACACACCGTTTTCTACCTGCTCCTCTGCACCCTTATATGGACAGATTTCTTTGGGAAGGTCTCCACAACG…		PPSLSLPPAPPTPPTTTLMHFSPNTTTSSPPPSPDDPMTDITDLLAPPCNNETPPILPPEDVCEGGVNCTLVTSNPGATIIWPLFLSLAGVTGHIWALCYLYSSHRRSNTHTVFYLLLCTLIWTDFFGKVSTTPPALVSYAFGRWMGGREMCHLHGFTMILVQEVTHLTVAAMAVERLLAICHGYLYERLVTFSRCWYLLASIWVSSLLVCLLPLFGVGEFYLQYPFTWCFINIHVCPSTPLRHRLFTTAMGSFNAGCLLVIVICNVCVVGTLLRMRLSRKIPAHLCSRGRRASVQRDQELQMVVLLLVITFAFVLSWAPVTRLQCCYRLWPPHVTREDHMEDLVAIRLVSINQILDPWVYIICRVLFKSKAWQCWRRVLMEGRRWSRRRHSHSLKLKH…	#	Prostaglandin E2 receptor	na	ALCYLYSSHRRSNTHTVFYLLLCTLIWTDFFGKVSTTPPALVSYAFGRWMGGREMCHLHGFTMILVQEVTHLTVAAMAVERLLAICHGYLYERLVTFSRCWYLLASIWVSSLLVCLLPLFGVGEFYLQYPFTWCFINIHVCPSTPLRHRLFTTAMGSFNAGCLLVIVICNVCVVGTLLRMRLSRKIPAHLCSRGRRASVQRDQELQMVVLLLVITFAFVLSWAPVTRLQCCYRLWPPHVTREDHMEDLVAIRLVSINQILDPWVY
7tm_1	Gl_GPCRA39		Peropsin receptor			TGCTCTCCGCCGCTGTGGGAACACCCGCCGATAAACGTGGGAGACGCCTGCACTTCAGGGATACGTTTGTTGTTGGTAATGGAGCCCCCCAGCGACGGGACATGTGCCGGGGCAGCCGCGACCACCCTGCTGCACGACGACCACTGCCAGGCACAGGACATGGCTGAGGACCTCGACATGCTGTCACCGGAGCAACAGTTAGCACTCTTAAACGCCTCAGGGCACCAGCCCAAGCCCTGGGAGCCCGTGACGCCGGAGCAGCACACTTACGTGGGCATCTACCTCATCATTGTGGGTGTGCTGGGGACCTTCGACAACGCCCTGGTGGTGGCCATGTTCTTCAAGTTCCGCACGCTGCTGACACCCTCCAACTTGCTGTTGCTGAACCTCTGCATCACC…		CSPPLWEHPPINVGDACTSGIRLLLVMEPPSDGTCAGAAATTLLHDDHCQAQDMAEDLDMLSPEQQLALLNASGHQPKPWEPVTPEQHTYVGIYLIIVGVLGTFDNALVVAMFFKFRTLLTPSNLLLLNLCITDLGICVLGGFPFSGVSSLAGRWLYGDFGCQYYAFMGFLMGIANLTTLLMIALDRYLVTCRQDLRGKLTFRRYYQMIAFIWLWSLFWSVCPLLGWASYGYEPSVTTCTINWQHNDSSYKWYIMTLCVMVYLVPLILMCSCYYQAARFLHRARDSGDSIYAYDWASEKNV	#	Opsin	na	DNALVVAMFFKFRTLLTPSNLLLLNLCITDLGICVLGGFPFSGVSSLAGRWLYGDFGCQYYAFMGFLMGIANLTTLLMIALDRYLVTCRQDLRGKLTFRRYYQMIAFIWLWSLFWSVCPLLGWASYGYEPSVTTCTINWQHNDSSYKWYIMTLCVMVYLVPLILMCSCYYQAARFLHRARDSGDSIYAYDWASEKNVTKMGVVLVLTYLACWSAYAVVCVWTVFRHPYTVPLALTLMPPLLAKASPVLNPIIY
7tm_1	Gl_GPCRA40	FMRFamide	FMRFamide receptor			ATGACAACCGATGGAGTGGCGGAGGATGTGGCGGCGGTGCATCCTTACCTGACGACGCCGCCGCCGCCAGGTACGCCCGCCATGACCTCCGTGACAAGTGATCCTCCGGGGGGCGCCGCCAACACCACCTTTACCGACAAGTTCGACTCCCGCCTCCTGTGGTACGAGGACTACATCGTCGGGTTCTTCCTCATCGTAGTGGGCCTAGTGTCGCTGCTGGGCAATGGCTCAAGCATGGTCATGTTCTGCCGGAGATTGAGACACCTGACGGCCGCTGAGGTGCTGCTGCTCAACCTGGCCGTGATGCACCTGTGTCTGGCGGTCTTCAGCTACCCCGCCCCCACCGTGTCCAGCTTCGCGCACCGCTGGCTCTTCGGGAACGTGGGATGCCAACTGTAC…		MTTDGVAEDVAAVHPYLTTPPPPGTPAMTSVTSDPPGGAANTTFTDKFDSRLLWYEDYIVGFFLIVVGLVSLLGNGSSMVMFCRRLRHLTAAEVLLLNLAVMHLCLAVFSYPAPTVSSFAHRWLFGNVGCQLYGFVCYTLGIATIMSMAALAVVRYLKTCTHTYSRTITTQHMKVVLMGVYLYSLFWSLLPLLSLASGYEVEPFGTSCTLHWTSTEQAARIYILLVVVFVVVVPFLVMLWCYLEIVLLVRRNHRKKLIMAKRSGHSQGRTELKLTLVSGLVCIGFLVAWLPYTVVSVLYGLLGRESPIYLTLAPVLLAKSSCAYNPVIYVFINVRYRRQMFSILCETFRPLLCGFVPQPCDTSEHPPAETSQDMKLSGTAEGNQGSVMEEVQPLTAETA…	#	Opsin-5	na	GNGSSMVMFCRRLRHLTAAEVLLLNLAVMHLCLAVFSYPAPTVSSFAHRWLFGNVGCQLYGFVCYTLGIATIMSMAALAVVRYLKTCTHTYSRTITTQHMKVVLMGVYLYSLFWSLLPLLSLASGYEVEPFGTSCTLHWTSTEQAARIYILLVVVFVVVVPFLVMLWCYLEIVLLVRRNHRKKLIMAKRSGHSQGRTELKLTLVSGLVCIGFLVAWLPYTVVSVLYGLLGRESPIYLTLAPVLLAKSSCAYNPVIY
7tm_1	Gl_GPCRA41		Orphan			GCTGCTGCTGCTACTGCTGCTGCTTCTGCTGCTGCTGAGGAGCTGGCCCAGTACCCTCCAAGTCAGAGTCAGGGTCATCTGTGCTGCCCATCACCGCTCCTAAAAGGACACAATCCTCAGCAAACCTCTGATGACACCATTTTGTTGTCCCTACCACTGATGAACTGTCAAGATGGTTGGGTATGAAGCACCATCATACCCAACATATCAAGATTAAACAAAAGGAGTGAAGCCTGTTTGGGAGCTTTATCTGATAAATATAAAATAATTTCTTCATAGTACAGTTGCAAAATCTCCATCTGTATGAAACTTGTCTTTTATTTATATTTCTATGGCTATCTGCACAAAATCTGGAAAGCCCATCCCTACCAAAGAACTCTGAACTAACAATCTGAGTAG…		MVVVRAGAGGEAAALVVITVLGVIGNGVVVLTLLRRSLLHHPSNRLVLSLTASNLLLTLVVLPGLVASVVLGPPSQAPQSALNSPNPVLSLPQNASLPHNTTDENVGILRLVERSVAIDGVTLHDGDFRGFREDEAGEQERQEPSTGPGNTNRTQEEKAPSLGGTGQGWEVSDGGGGGGSAALCQGAAFLANLVTAASAITVAIIALDRYLAIVRPMVYGVMVTGNRCLVLLAWCWVQAALTALPPLLGWAKYEHQGPEGRCGVAWDSSPSYTGVWVVSVFIVPIIIMLVCYHFILQVARNKCRRIHVGTVLGSKGSNVTPDPSSVCVEGQAPPSSGLEMPPGNDSSLPLPQELSLPRMNGHVGNGRGPDVGRRVPGSGPGPPLLPVPTLMVSGLEVPT…	#	GPCR 161	na	GGGGGGSAALCQGAAFLANLVTAASAITVAIIALDRYLAIVRPMVYGVMVTGNRCLVLLAWCWVQAALTALPPLLGWAKYEHQGPEGRCGVAWDSSPSYTGVWVVSVFIVPIIIMLVCYHFILQVARNKCRRIHVGTVLGSKGSNVTPDPSSVCVEGQAPPSSGLEMPPGNDSSLPLPQELSLPRMNGHVGNGRGPDVGRRVPGSGPGPPLLPVPTLMVSGLEVPTGSTVPSRSRSVNGVNKVSEGGGATLAPKRRLAECGRSLSFSQQQSQLVRPCLRRAQSNISMRPSTIRKKLSLVGRKPSWSWEASPAKGFRTVCVVVGTHVFTWAPYTALAVVEAILGPKRTILIPHWVTVTSTLLLFTASVFYPIVY
7tm_1	Gl_GPCRA42		Orphan			ATGGGAGTCACACCTTGCCAAGGCTCCTCGACACTACGGTCCACACTTCTCCTCCTTGCCATTATTGGTTCTGTTGATTTAACAAAGCCAGATGAACACAGTGACATCAGTGTAGCCGTGACGAGGTTACAAGACACTCCTAAACTGACAGGATGGCTGAGTCAGCAGCAGGAACAAAGTGCCTTGCCCACTGCCACGCCCCGTCCACCTGAAACTCTGACTCACACAAGGAAACCCCAGGGATATAAGAAAAATGGAGCTCTGATCCGCTATTTGACTCTCCAGTTGCCAAGACACAGAATTTATAGTCATGCTGAGGTACCAATGCATCCAAGCATTCAACAAATTTCAGGGAGTTATGACCATACTGATTGTACACAAGATAAATATGATATGCTC…		MGVTPCQGSSTLRSTLLLLAIIGSVDLTKPDEHSDISVAVTRLQDTPKLTGWLSQQQEQSALPTATPRPPETLTHTRKPQGYKKNGALIRYLTLQLPRHRIYSHAEVPMHPSIQQISGSYDHTDCTQDKYDMLISEVHSEVPVTAYFRTKRNAVTGMPQATTTRSTSPTDNPSLQMSTFDNMLLCDHPPETFSSSFLGFPREACLKHDQAWVDTITDTTTLCNHIYTFTESNPQKFDIGSYHSDVGFLRVITNKNYVQSCLPLFRRFNNCEERDFLTICWEEKVVFFHSYNCPHSSNNIFLAGFLLANDTYCFHEFCEGWQSVVDSQVGGLVYRLTNTRHSSNAPSCGYLTMSLRHIYRQYSGTLYLLVNDRWPCCYPLYLVIWAGLPEAHGLNGAWSY…	#	na	na	GNLLVLVVMVSGGHRGQESNLLRTSLAFADLLTATFVVVPSFVQHLTPFLSSPHYFTVTPDMMLTTGPVNVTSSLYITNALHGWSGFPLFQSILFNTTSTVSLLMLLVLSLERFIITGRYLRYRDYFSCCRTVLAITVAWLTSLANALWFAASKEGGLGAEWLTFEKLPTGASGFGPGGARNVIYHGQFAIFLMLGISVVTFSALAIRNFVREQLHVAAEWKSLKMKASRQYSRDNRHVLTTMTLMFVLFLTSTLPLAINITMNSVSYKFQQQTLFSYLSWWLFMAGSAWNPWVY
7tm_1	Gl_GPCRA43		Orphan			ATGGGTGACTCTACGGCAGGATCCAACACCACTGGGGCCCTACAGGAGGATGAAGATTTCAGGAGTCACTACGTGGTTACACAAGAGAACATGGATGTCACTATGATAGGTTCCAACACGACTAGGGCGCCAAGGAACACGATAGAGGCTAATATCACATGCACGGATAACTGTTTTCTCTTTGGTTTACTAAGAGAACGACCCCAGGATATGTTGATAGTGTTCCGCATGCTTCTGGCCCTCCTTCTGTTCACCTGCTCCTGCCTCACCATCCTTGTAACCCGGCGTAGTGCAAGACTTAAGGAGCGGCCATCTGCCACCTTCGTCGCCAATCTGGCTGGGACTGGAGGAGTCATGGGCCTCTTGGTCTTCGTGTCCTCAACAGTGCACCAAATTAGC…		MGDSTAGSNTTGALQEDEDFRSHYVVTQENMDVTMIGSNTTRAPRNTIEANITCTDNCFLFGLLRERPQDMLIVFRMLLALLLFTCSCLTILVTRRSARLKERPSATFVANLAGTGGVMGLLVFVSSTVHQISRMSQRGVAVCLVLLPRFLHAVTTLTLACLTLDRYLALCWPLRYPALLTDSRCLQLVLGSWLLPAVVLSMTCLFGEPLSPCPDVRPYLISYLLVFTSAIAAVVVMYFLIAREFRRPIGGAVGGEELEEARRRTARELMVVVLVNLLLATPDVSTKLYLLTCPETLPVLYHVAPLLLLVHLICFYPLYAWKNRDFRSATKDACVSFKTSCARVLSRVSCKVSFVRDSFASVSLGSVSSSRISSTATNTTVSTTTTGGATADGATTGSA…	#	na	na	GDTILLLHLSICDFLYCAVNLPITAITYNYALGRTQLQPTKAFCTGAALFRYVNALAEWTTLGLLTVQRCVDLGRSRGARFFRPRPTVMFIAGIWVGSVVLQLGAIMGGHFSYDMTTYKCDMTHRTARLYFYALHSLLPCVLMMVGCGSIIWQVHASTRALHDVGMSREMVARRDRNLARSTVLLLALLLLFLACVLPVCAYNLHALLSPSPSLRLNIAIYVLYWVQYGVNFLVYAAVNPR
7tm_1	Gl_GPCRA44		HPR1 receptor			ATGGCAGAGGAGGGGCGGGAGGAGACGAAGCAGGTGGAGGAGCTGTACGACGTGATCTACCACTACGTGTTCCCGGTGCTCATCGCTACGGGCATTGTCACCAACGCCCTCAACCTGATCGTGCTGACGCGGCCACTCATGCGCGGCAGGACCTACAGGTGGCTCCGCGCCCTGGCGTGTGTGGACCTGTCCCTGTGTGTGCTCACCGTGCCTGTGTGCCTGGCCGAGGGAGGTATCAGGCCCCTCAACTCTCGGTCCTTGGCGTTCTACTACGCTTACTTCGGCTGGTCGCTCAGCATCGCTGCACAGATCCTCAGTTTCTACCTGATGGGAATGTTTGCCTTCGAGAGGTTCCTGGCGGTGTGTCGCCATGACCTGTACCCGCGCAGTCAGACTGAC…		MAEEGREETKQVEELYDVIYHYVFPVLIATGIVTNALNLIVLTRPLMRGRTYRWLRALACVDLSLCVLTVPVCLAEGGIRPLNSRSLAFYYAYFGWSLSIAAQILSFYLMGMFAFERFLAVCRHDLYPRSQTDGVFRRGVATATVVVLLVYLPTMVVGRVAGGDGHWEPTDGYSKQQQRYGWYPAYAWLREIFSRLVPALAITYCNVRITLRLRHLRNIREGFSSGVPVARRERERRLVLLLFWFTALFYIFNTPVIVYYLGYLHTKSHFGKHLPPWLLIFAAISNLLQMMGNVSNFVLYFLISPEFHNTLCSLFGRKSIGLPAGMKAGSVHAPKMAPAANTTVTTKTTTVSSANIASAAATGVATDESPTQSDSGYQQDVANSITPSRGSSYSSGDEG…	#	na	na	GNVFVIAAILLERNLQSVANYLILSLAVADLLVAALVMPLGAVYEVSKEWTLGPELCDMWTASDVLCCTASILHLVAIALDRFWAVTQVDYIHHRSPRRIGTMIGVIWVVSFLVSAAPMMGWKDPDWHERLRNKMCIISQAVGYQIFATVTSFYLPLAVILVLYYRVYQAARKRIRRKIGTNAAALCRGPVTISETTTFTRMSSQPSPEKTSNGSTLNGHPADAQDTAPAVVTASAVASQAVPRHLRRREAESRKERKAAKTLAIITGAFVVCWLPFFTLAVLMPLCTRACTFNPYLIATFLWLGYFNSTLNPIIY
7tm_1	Gl_GPCRA45	CCAP	CCAP receptor			GTGTGTGTGTTTGTGTGTGTGTGAAGATCAATGGGAAGGCGATAATGGTAGTTGGTGTGGTAAAAGTGGTGATGGTAGTGGTGTGGTAGCAGTCACATGTTATATTCTTACACACTAAAATAATAATTATCTGACCTAACTCAGACCTCACAAGACATTGCTATTATTATTCTGACCTCGTTTCATACCCAACACCTGGAAACACATCTCATTAACCTGACTTTACATTTTATTCGTATGGAAACTCCTAATTAGCATTTACATGAAATCTCTAGGAATGAAATAAGAGGAAAACGGTTTTATTGATCATAATTCTTGAAATCACTCTCGTTCGAAGCCAGAGAGCAAAAAACGATGAGGGTGACCGCCAATGAGTCGTGCTGGCTTGCTTTTGGAGTC…		ILLISIVVGNMAVIIALLLSKARKSRTNFFIMHLALADLSVGLISVLTDIVWKSTVSWNAGNIGCKAVRFAQVLVTYSSTYVLVALSIDRYDAITHPMNFSGSWRRARRLVAVAWLLSAIFASPSLVFFMETSVDGVVQCWIDFPKLWQWKLYMTLVTLTVFFFPTVIIAACYAVIVYTIWSKGKVMTITTKALGPRNCEKRGPTPDDDCRRASSRGLIPKAKIKTVKMTLVIVFVFILCWSPYIFFDLLQVYGYIPQTATNIAVATFIQSLAPLNSAANPIIYCLFSTHICRNLRRIPAVDWLVVRLFPCLECSRQPLEPQRTLHRYGTDYTSVSDASTRRHTVNSVSTSVTSTASPDPKPTPKAAHNGLSQPPKASEGRPGTGTIQCDTAAS	#	na	na	GNMAVIIALLLSKARKSRTNFFIMHLALADLSVGLISVLTDIVWKSTVSWNAGNIGCKAVRFAQVLVTYSSTYVLVALSIDRYDAITHPMNFSGSWRRARRLVAVAWLLSAIFASPSLVFFMETSVDGVVQCWIDFPKLWQWKLYMTLVTLTVFFFPTVIIAACYAVIVYTIWSKGKVMTITTKALGPRNCEKRGPTPDDDCRRASSRGLIPKAKIKTVKMTLVIVFVFILCWSPYIFFDLLQVYGYIPQTATNIAVATFIQSLAPLNSAANPIIY
7tm_2	Gl_GPCRB1			Clustered with Dm_Methuselah		CCCCTGGACGAGGGCACGGCACAGCAGCACAGATACGTACTGGAGGGTGAGGCGGCGGCGGCCTGGCGTGGCGGCGGCGGCACGGGCGTGCGGAAGTGCTGTGAGCCGGGCTTCTTCTTCAGCCTGCAGACTCAGCAGTGCGAGGCGGCGGGCGGCGTGGACACGGGCTTCGAGGCGGCGGCGCGGCAACTGCGGCAGGTGGACGAAGGGGGCAAGGGGGCGCTGTGGGTGGTGCCGGGGCTGCTGCCGGCGTGTCCGGGCACCGGCGGGGCCCCCGTGGTGAGCGAGGTGACGCACGGCTCACACCTGCTGCTGGAGGGCGGCATCCTGCGCAGCGACGTGACGGGCCACGACCACGACCACGACCACTACTGCCTGGAGGTGGCGGCACACGGCCCA…		PLDEGTAQQHRYVLEGEAAAAWRGGGGTGVRKCCEPGFFFSLQTQQCEAAGGVDTGFEAAARQLRQVDEGGKGALWVVPGLLPACPGTGGAPVVSEVTHGSHLLLEGGILRSDVTGHDHDHDHYCLEVAAHGPDFLLEGGGLLVAAQCPPWPKKVLARKCCGLNHYYDHALGHCRPSLANMSDIDTLVREFIRNDATASDIRVTTGKLRCDRGTPRLVVADQAFLDASSHLCERLNGKCHDTSSYCVEYMWAAGDTTMTAVASVCPVDAFHKCCPDGHVLTDVGCALGDVSARMRQLLEVLEPHYGFPTENGGELCVQELITPDDDDVQWWISKSGYLSVDTRGDSHDTMRYCVDDYLGPSNRTQTVAVLCHAELEELAHVHLSLHPNQAGSVGKCCPH…	#	na	2 x internal repeat domains	GVGVMANLLNLVVLSRPAMRGVAYRYLNHLAVSDLLYLLFNVPFCLEDFVRVSESGQASSRASAVYYAHIGVPVVNLFLTMSEYIVVWLSYDRCLAVCWPHKFSAKQRLRVVRERCGLSLALTVAVYCLSPLSQTYHCDGSLCCVMDSTYSSLTWFMGYELFREIYSRFLPALLVTVFNVAIVVTLRRLHRERRAEDVISETRQERERRLFVLLVAVTVLFYVTAFPSAMYKVL
7tm_2	Gl_GPCRB2			Clustered with lipoprotein receptor		ATGTCTTGGTACCACATCTCACGGCGAGGTGTTGGTGGTGATGTGACACCCAAGCGAGTCCCCCTCCTCCTCCCCTTCTTCCTCCTCGTCTTCGTCCACCTCCTTCACGATGCTGCGGGTGGGGACATAAGACAAGGCCTTCCTGGTGGTGATGATAATGCGGTAACTCTGCTGCCCCTGTGTGCTGGCAATACGGGGAGTAGTGGTGAGGGTGATGACTCTGACCAAGAGAGTGGAGATAGTGGAAGTGGTGATCAAGATGGAGGAGGAGGAGGAGAAACCGGTGATGAAGAAAAATGTGTATCCCCAGCAGACAGACCACTGAGCTGGCACGACGCCCATCACTTCTGCAGGGGGCTGGACGGCTTCCTCCCTTCCCGCGACGAGTATCACCTCTTG…		MSWYHISRRGVGGDVTPKRVPLLLPFFLLVFVHLLHDAAGGDIRQGLPGGDDNAVTLLPLCAGNTGSSGEGDDSDQESGDSGSGDQDGGGGGETGDEEKCVSPADRPLSWHDAHHFCRGLDGFLPSRDEYHLLGERRALPNATSLTWTALTPLHGHYQWLSRCPEYEFFSASTDFTVWREGRVPRAWDRSCAALDLATMEFQLTPCNTSLPVLCVLHSGSPAGVGEDMAEDVRLVVEADTTPGPEGNLSLTRDDFAKLGLTCTAYSMRTGQRLTRQPPVFWRKDLVYSGHCAASLVPATLHDPTKSPAALGTTRADTLVTQQGTYWCEAWGPPGVSTRLVSNKVLLTLQDTVVFIVQAHRREEAVENVTESSAKDQLRNAFFQEMGNIQSYTPDLVAAS…	#	Lipoprotein GPCR	2 x Clect domains + G-protein-coupled receptor proteolytic site domain	LSVGILGNLLVLLLLRLPQFKGVVFSYFTVLAVADLLSLVFCISPLHHILAGATLHHSTAVWYSYFELFFLGVAMSSSVLIVVSITVHRFISVCRPAEFKRINTHHFAWSCMTVAFGVSVVSWLPMSFLREPRMAEECQSSSFTPPDDKTWWVACLVHDVSDKGFFVAYAWVRQTIVSFLPIIIVVSLNILTLRGFMRHRKMRNALLNRQVSGESPETSSTREERQLMGLLIAVMSSFVITIVPSGIANAINIGVKTTELNFVIFNAAANILEILNHTLNFYLYVLCSKPVRDTLKEYY
7tm_2	Gl_GPCRB3			Clustered with lipoprotein receptor		GGGAGTGGTGGGAGGGGGGGGACAGCCTGCCTTCTCTCTTCCCCCCGTCCTATGGACTGGAGGTCAGCTCACCGTTTCTGCCGAGGTCAAGGCGGCTTTCTGATTGGTCCTGACGAGATGACCCGCCCCAACCTGACTAAGATGACCCCCGACGGTGTGACCTGGACGGCTTTGGGTCCACATGAAGGTCACCTACAGTGGCTGACCCGCCAACCTGTTCTGGGACAGTTCCTCCGATGGGCTGGAGGGAAGAAGGGAGCGGGGAAGGACTGTGCCTCCCTCCACCTCCCTTCCCTCCTTTTCCAGCCCCTCCCCTGCTCCTCCCTCCTCCCCTTCGTCTGCCTCCTCCACTCTCCTGAGGAGGAGCGTCACTCAGGTGACGAGTTCGAACTACGAGTG…		GSGGRGGTACLLSSPRPMDWRSAHRFCRGQGGFLIGPDEMTRPNLTKMTPDGVTWTALGPHEGHLQWLTRQPVLGQFLRWAGGKKGAGKDCASLHLPSLLFQPLPCSSLLPFVCLLHSPEEERHSGDEFELRVEVDMDDGGKEEKVQVEEEEEGWVRVREEDFHLLSLTCTAHLPSPGGSAFAQPQVFWSKDGVYLPVHAATLLPAAVHDATKSFVAGNASLPLLQGTYWCEAWRRGSPAPHASNKVLVTLQGREVLLLHLHSPRQFPPLTARSLEARLREVFASLHGFNGFPIDVVSIQEDEIESGGLVSARVQVHLPAASDTFATLLHVLRDGRGLEELLEEAGFLASSAAALPTRCRNNTVALPGGNTVSWPFTAAGRVQPRHHRCEAAAGGLLTG…	#	Lipoprotein receptor	2 x C-Lectin recognition and G-protein-coupled receptor proteolytic site domain	GNGTVVVVLIFARSKMDVPRFLVTNLAFADFFMGLYLGFLAVVDASTLGEFRMYAIPWQTSAGCQVAGFLGVLSCELSVYTLTVITMERNYAITHAMHLNKRLSLRHAAYIMVLGWLFASTLALLPLIGVSDYRKFAVCLPIETKGAGLGYVVFLMFINGVAFLILMGCYLKIYCAIRGSQAWNSNDSRIAKRMALLVFTDFICWAPIAFFSLTAAFGLHLISLKEAKVFTVFILPFNSCCNPFLY
7tm_2	Gl_GPCRB4			Orphan		GTAGTGAGTCACCCCAACTGCAGTGACCGCATTGTCAACCTTGCAATTACAAATGCTCGCAATCTACACCATGTCTCCCCACCCACAGTGAACATCTCAGTGCTTAACCCACGCCACCCACATGAGCTTAATTCCATGATGCTCACTGTAGAGATGAGTGCCAACCCTGCCTTGTCCAGTGATGGGAAGGTGGACAAAAAGGCCCCCCAGTGTAATCCAGATCCTGCCGCCCTGCTGGAGACACCAATAAGACTGAAACTTTTCCACCTGCACAGGGATGCTCACCCACACCAGAGAAGAAAGCTACTATTCCATGAGAATGAGGTCGTAAAGAGGGTTGAGAGTCGTCACTGTGTGTGGTGGAATACAAACGTGAGTGGGTGGGACACAACAGGCTGT…		VVSHPNCSDRIVNLAITNARNLHHVSPPTVNISVLNPRHPHELNSMMLTVEMSANPALSSDGKVDKKAPQCNPDPAALLETPIRLKLFHLHRDAHPHQRRKLLFHENEVVKRVESRHCVWWNTNVSGWDTTGCVVIMETELYTKCACAHFGMFAVMDQLVEPRVAPEEHLWLTVLRYVGYAFSILSIITYIIVVLVSRDLKDQFHLMGVNLAVAVLVGAAAMVASDLHAVRDDRHWCTAIGTLIHFFSQAAGAWVFCLGHAAHRAVTAGVIGGRLRSYLPISWGLPLISVGLTYLLYLMDLGEDPRCFISWDNPPKWIFFGFQLVFVAVSGTCACVVLCNMATTALRKDNLIDDYGSFCHGAAYLLLFFDITWLFGLPCYLRLDTIETDFYPIFQVLNS…	#	na	G-protein-coupled receptor proteolytic site domain	HLWLTVLRYVGYAFSILSIITYIIVVLVSRDLKDQFHLMGVNLAVAVLVGAAAMVASDLHAVRDDRHWCTAIGTLIHFFSQAAGAWVFCLGHAAHRAVTAGVIGGRLRSYLPISWGLPLISVGLTYLLYLMDLGEDPRCFISWDNPPKWIFFGFQLVFVAVSGTCACVVLCNMATTALRKDNLIDDYGSFCHGAAYLLLFFDITWLFGLPCYLRLDTIETDFYPIFQVLNSWMGVVL
7tm_2	Gl_GPCRB5			Clustered with lipoprotein receptor		GGACAAGAACTCTATGTACCTGGGCAAGCCAGTGACACCTTCATCCACTTGCCTGTGGACTTCGAGGAACTCCTACCCCCTGGGGAACTTCAGGCCTGTTTGGTAGGATATTTCCTTGACCAGAGTTCTGCTTCTCGGGCTCTTCCTCTAGGCCTCAGCAAATTATATAGTATAGATGAGCCCAAGGAAATGAACAGTTTAGCAGTGAGCATGACCCTGGGTGGCCTCAACAACTCAGTGAACTTCACATCCATGGACAGCAGTGTCATCATCCGCCTCCACCATACCTACAGAGAGACTGGACCATTCTACAGCAATCTTTACCGTAACCGTCGAGAGGATGAGGTGCCAAGCAGGATACCAGGAACAGCCAAGTGTGTGTACTGGGATCCTGTCAAC…		GQELYVPGQASDTFIHLPVDFEELLPPGELQACLVGYFLDQSSASRALPLGLSKLYSIDEPKEMNSLAVSMTLGGLNNSVNFTSMDSSVIIRLHHTYRETGPFYSNLYRNRREDEVPSRIPGTAKCVYWDPVNSGWVTNGCKLINTTREDTFCSCSHLSMFSVITNVHKYMGRDPVLDILSTILLSISCLGLLLTFSILQFCRGVQAGPRNSITKQLSVSLLISHLIIILFLDPDFLKIKEEGCKAVAVILHYVLLASIFWMLAEGLHLFQKSVFFFDQTNYMIAYWMIGYGIPVVVVLVTAVTALGTQQWADESYAPEDSEYCWLNTERGYIWAFTGPLVLVIVANTFFMVLAIRSAANCTVNKKKTASQKFLLWIKGSLSLNCILGVTWVFGLLYVS…	#	Adhesion GPCR	G-protein-coupled receptor proteolytic site domain	GNLITIIALSRNRKLRLHATTAFVISLCVSDLLFCSINLPLTASRFIHEAWVLGDALCSVFPFFFYGNVATSLLNMVAITVNRYILIAHHSLYDRVYRQHFIYLMIALIWLFSFGMMVPPLFGLWGRLGLDPPSFSCTILKEKGSSPKKFLFLFGFLLPMIAIIVCYSAIYYKVRQSRRNVAAHTNNCGPATSFTAQLTRKEDMRLTRMMLTIFLCFLVSFLPLMIVNVADDDVRVPSIHVLASVLAWASAVVNPFVY
7tm_2	Gl_GPCRB6			Clustered with Dm_Methuselah		ATGTGGGGACTGAGTGTGGCGGCGACAGTGGTGGTGGTGGTGGTGGCAGCGGTGATGCCCGCCATGGGAGCCTTCACTCCCAAGGATGGACTCAGCTGGTGCTCCGAATCTAAGATTCACAACTTGAGGGTAACCAAGGACGAGAATCTAGTACTCGGCCTGATACCAGTTGTGGTGAACAACACCCTCCAGCAAGAAGTGGTGGACGAGGTGTTCATAAGGCAAGAGGAACCCTGCAGTAATGACCTCAGCGGGAGAGTGGACGCTTTTATCGATGGTGAACAGGCAAAGCTCGTGCTGCAAGATGGCGAGATCATACTTTTTTATCGAGCACCCGACACCATTCCTATCTTTCAGAGAGTTGACGAATTTTGCATCACCGCGAACAGTGAAAGTCCT…		MWGLSVAATVVVVVVAAVMPAMGAFTPKDGLSWCSESKIHNLRVTKDENLVLGLIPVVVNNTLQQEVVDEVFIRQEEPCSNDLSGRVDAFIDGEQAKLVLQDGEIILFYRAPDTIPIFQRVDEFCITANSESPEEVTYFLAKLCFPISRLQIREDEKVCANTTCIRKCCPPMTSLSSGSMCAPVEDWLAWHPSQEPEPITDNTIVHMLYGPPPNCGNALMYNEFFILPSGTLDINGLRASADKYCIDTFNDPSQPMALVCQEEVTSEYCEWKQWVLKPVLLGVSSVCLIFVWFVYISVAKLRRFNEGRCILSLVSALFVAHVALIILSLTTYENLSPICVVTGRLCHFSLLASYFWMNVLSFHTFVQLRSQQNGKWEKPMVFRLYSLYAWGLPLVLMVV…	#	na	na	SILGFFGNLLTILALPHARRLRHSATWLVVNLAVAEGVFCVTILPISAAHLLHLYHTDRPLFDDTGCSVFVFLRYVNIQAELLSIAAIAINRCVLIATPKAYPRFFSGVRTAGLIAGIWLVSVGIMLIPLLKIYGEFTYNENTEECDFNDDTEQGRAPRKVFLALGFLLPSVIIIASYSYIYYKARQSSARVMERRRSNDSTKAKSQRPAEGLRARDIRIARTIGVIFLVFMVCCTPVSLAHFMESKVSPEVLLLLHPLYWAQYCINILIYVFMNNQYRDAYVNYI
7tm_2	Gl_GPCRB7			Clustered with Dm_Methuselah		ATGCAAGGCCTGTGTGTGGTGACGGCGGCGGCGGCGGCGGTTGTTGTGGTGGTGGTGATGGTGGCGGTGCCTGCGGTGGGGGCCTCCGCCTCCCAGCCTGGCCTCAGCTGGTGCTCTGAGTCTTCCATTGACAACGTGCGGGTAGGCAAGAACCATAAGCCTGAGCTGGGCCAGATCGAGGTGTTCCTGAACAACTCGTACGAGCTGGATATGGTGGACGAGGTGTGGGTGAGGAAGCAAGCGCCGTGCGAGGGCATCACCCAGCCCGAGGTTGTCTACCTGGACGGGGACGTGGCGAGGCTCGTGCTGCAGGACGACGGTGAAATTAGCCTCTTCTGGCGACCCCCCGACACCCTGCCGCTCTTCCAGGAGGTGGACGAGTTCTGCATCACCGCAAGC…		MQGLCVVTAAAAAVVVVVVMVAVPAVGASASQPGLSWCSESSIDNVRVGKNHKPELGQIEVFLNNSYELDMVDEVWVRKQAPCEGITQPEVVYLDGDVARLVLQDDGEISLFWRPPDTLPLFQEVDEFCITASRDSPEGPWTTFLAKFCYPIALLQTEKDVHTCSEITCVRKCCPQGQAMAHGAMCAAVEEEDSWHPSLASGEPGAAATAVHMLYGPPRLCDNALLFREFSILPSGLLKLGEMSVNVDGYCIDTFQGRPFESLAMVCQEKATAWHCEWKYLVLKPVLLGVSCVCLALTWLVYVSVAKLRATNEGGCVISLVSSLLVASVTLIVLNVTADDFAYFSCVVAGRLCHLSTLAAFFWMNVLSFHIFMQLRSRSDSVWERPVVFRLYSVYAWCC…	#	na	na	LVLGLTGNFLTILALLRCPRVRNVTAAFIISLCVADFLFCVLVLPWEVSRFLAGKWIWGEGWICTLFPLLRYWNVAVSLLSIAMITINRYIMIAHFSVYKLVYRKGWIALMIAFCWTFAFVMLLPTLLGKWGRFGFDRRLQTCSIIDDKNKSPKQVLFGLGFCVPAIIIIICYSLIFYVIHKSEKRMRQHSSRGMNGTHHGPSLQPQPRLTGKMEREVRRRRNEWRITKMVLIIFIAFLVTYLPITLVKSLDRKVEYPGLHVLGYVLIYVSSCINPVIYVIMNRQYRQAYKTVI
7tm_2	Gl_GPCRB8			Clustered with Dm_Methuselah		ATGCCAGCTTCTCTTGCCTCTTACCGTGCTGGGATGTGGAGGAGATGGCGGCTCGCTGTGATCCTACTCTTGTTAGCTTTGTTTCAAGACCTTGCTAGCACCTCCGACGTATACAGCACCTTGAGGCTACGGAAGTGTTACTGCGACAAGTTCCAGGCGTGGGATGGCACCAGCTGTCGCGACAACATCACCACGATAATCCCCATTTATCAACAGAACTTCGATGGAACCCAGGAGCATGTAATCGACGTGGCGAAGTTTGCAGCGGCCCACCAGACAAGCCGGCTTGAGAACGTGGCAGTCCAAGATTTACAGTGCTCCGAGGGCCTTTTCCGCACGACTCTCTCCAATGACATCCTTCTGTTGCCCGACGGCCGGCTACTGTGGCTGAGGACAAAC…		MPASLASYRAGMWRRWRLAVILLLLALFQDLASTSDVYSTLRLRKCYCDKFQAWDGTSCRDNITTIIPIYQQNFDGTQEHVIDVAKFAAAHQTSRLENVAVQDLQCSEGLFRTTLSNDILLLPDGRLLWLRTNTTIPQESFCIVNVWDNGQTYFDANVCLPPPAVPRCCPVDHLMGRDGSCYPHKTLKAPPILISNHEVDWNSLDGDMVPLTCEDHEYHHYVNLREGEGQLGGTHPTAALGWSPPVWTASRTWATKYCVAMQEGEAGELQYVAQICVKDYTRYHEEQCGAATCVRKCCPDNGLLHHGMCVQALSEEEIWHPSRIPNQTINEEWKIVAGEPGCPSYPHQEAMHLLPNGALQLSPDIPAVPPSQYCIENLLDETESIRTVALICIQTTDAE…	#	na	na	NPSYNESEEHISVDLYDSNNVKTPAALLWVALVHCYCVAFLGTIGNAMALWCVESCTKTRRPVKVLLFSVFVPSLVICLVTRPVVGEQLLSLIKAQPHRVSETVGNINSVVYSILAQTELASIAAVAMIRAVSVWAPQRPTLHLRGTIVLVLAIFVYSTLTGLGLVGLMVMGELEEPWTITLITVLFFINTTLPVLITGVAYILIIYAIQRNKRRLAASQHQPRAATSMDQATRAMLAVFFSNLIFGLPHSIYHLMGRQPQYMHITFHVIFSTHFMVDPLAFVWLNSGYRRHFFSSVRNVTRSISSPPTSSFLKTGSVSRS
7tm_2	Gl_GPCRB9			Orphan		ATCACCACCACCACAACCACCACGAACATAGAAAATGAAGTGGTGCCGACTTATATTGGTGGCAGCGGTGGGTTGCGGATAGCTAACGCCCCTACCAGTACCACCGTCGCCACTACTACCACCACTACGGCAGCCCCTCGCGTACTCTCATGCCCCGAGGACCTCTGTAAGAGAACGCAGGTGACGGAGAACGCAGGGGATGTGCTGTCAGCCTCTCCCCCATTGAAAGTCGCTTGTCATGACCACTTACGTATAACCTCTCTTACTGACATCTGGCCGCACTGCCTCACCCCCGCGACTAGACTGCTTGATTTATCAGAGAGTGGTTTGACACGGCTCTCACCTCAAGTGTTATCTCACCTGCCCAACCTGGAGAAGCTGGACCTGAAGAATAACGAC…		ITTTTTTTNIENEVVPTYIGGSGGLRIANAPTSTTVATTTTTTAAPRVLSCPEDLCKRTQVTENAGDVLSASPPLKVACHDHLRITSLTDIWPHCLTPATRLLDLSESGLTRLSPQVLSHLPNLEKLDLKNNDISIIEPGTFANLSSLRRLDLSDNSIKSLNGSQLAGLVRLKKLKLARNPLSRLQEGIQDELPNLKGLDLAQTRLVCDCGLTWLAEAVQRRKVRVHSASKCFSPRALNNTQIKKLKPEQLLCHGPGLSVVELEPGLDQVVFAGDSLRLRCRVTSAQEGHRVWWAKGNTHLLPRKPSPHNHTTATVTGYLDQHQQRGGAVVRNTYLPEAIESLVEIEELNGTHSGDWSCLVQGQQDNHTRTVSIYVIAHDTKYCPMNATNDNRGSYVWP…	#	Adhesion GPCR	LRR and IG domains	AILGTFGNLLTIIALPMTKNLRTSATAFVVNLAVVELMFCVFILPMSGAQYLYLQRHLEGSLLTDTHCIFFTSLRYSITQVELQTILAIALTRALAVSLPRFYQTINQPTVIGVYIGIIWLYSISTRIPAAIGVMGQYMYNSKTMECDLGNANRTARLVYLIVDAFIPVLLIFILYFFVFIMVKLSSARVARASTNSRAKVAPPTASSASTSSTTGTGSQRKGSNSSFKSLKKMVSETSLRRRFSRQSSNMSQRLTTTRRDMRVARTIFIIFIFMLVCSVPVAMVHAIDPLVKRPVRFLLVHILYWLQYCLNVVVYVLMNRQYRDAYVDCL
7tm_2	Gl_GPCRB10			Orphan		CCGGGGGCGGGGGAAAGAGTGGAATTCGTTACAGTAGTCCCCGGGGGCAACTGGGACGTATGGGGGGGACCCGCCCTCTGGGACTCTATCTCCTCCAGGAGCAACCACTCTCTGCGCGGTCCACCCGTCTACTCAGTCTATTGGGGGGACACTGGGGGTCCAGGCTCCCCTGCCGGGTGGCCAGAGGGCGTGTGGGTAATCCGTGGGGGCTCCCTGGTAGCGATCATGGCTCTGGTGGCCACGATATCGGTGCAAGTGTCCCGCGATGGCCCCACTCGCCGCCCCTCAACGCCCGCCGATGTTCCCCAGCGCGCCCTGCAAAGCCAACACGCCACCCTCGCCACCAACCTCGCCACCTCCCTCGCCTCAGCACACGTCCTCCTCATCTTCGGCATACAG…		PGAGERVEFVTVVPGGNWDVWGGPALWDSISSRSNHSLRGPPVYSVYWGDTGGPGSPAGWPEGVWVIRGGSLVAIMALVATISVQVSRDGPTRRPSTPADVPQRALQSQHATLATNLATSLASAHVLLIFGIQATGRAWVCGVVGLLLHFLHLVSCFWLLALTTRLLGSLLQRPTLHTALYCASAWGASLGLVVISYMVNPEGYETRRYCWMSVERGMLVSFIVPVCTLILVNAGLCLAAQKLLLDMREGVKHEVMAGHKRDLRGAVCLLPLEGVSWFLCVVALEDHQSLALDCAAALVSASLGWLVLYFHGWSWRCYGLCWLRQRLHSSSASSTSHLSSDRFRSLARLLSRTSDSTLFSRLSHHTLNPYPTRLRNLAVPLSHSILDPHNEDPTLPGSS…	#	na	Transmembrane domain	WMFGRLLCHVVPMAQGTSVYVSTLTLMSIAIDRFFVIIYPFRPRLRLSICYLIIVSIWLFSISATLPYAFYMGMVDYQDRSYCEELWPSEFIRQVFSGFTAIMQFVVPFIIILICYGKISNRMNERVRAKPGSKSSKKEEADRERKRRTNRMLIAMVTIFGVSWLPMNVVHLVGDYYAPASTWSYYNLCFFITHVVAMSSTCYNPFLYAWLNENFRKEFQLVL
7tm_2	Gl_GPCRB11			Orphan		GCCCTCTGCCCTGCCGTCAGTGACGTGGACGGCGGGTGGAGTGACTGGTCGGAGCTGTATTCGACGTGCACAAAGGAGTGTGACGTGGGCACGATGAAGAAGGTGAGATCGTGCACCAACCCCACGAGGCAGGGGAACGGTCGCCAGTGTAGCATGGAGGACGGCCAGTTGACGGACGGCGTAGAGTTCAAGCTGTTTCCCTGCAACGTTCACAGCTGCTGGAACAACAGCTGGAGTGAGTGGAGCAACTGTTCGGTGGAGTGTGGCCGCGGTACGCAGATGAGGTATTCGGTTTGTGGCAACGAGAGTCTGGCCTGCATCAGCAACCAGTACAGGGAGGAGGTAAAGGCCTGCAACACCTGGAACAAGACCACCTGTCCCAGCCCGTGTGAGACCAAA…		ALCPAVSDVDGGWSDWSELYSTCTKECDVGTMKKVRSCTNPTRQGNGRQCSMEDGQLTDGVEFKLFPCNVHSCWNNSWSEWSNCSVECGRGTQMRYSVCGNESLACISNQYREEVKACNTWNKTTCPSPCETKQCPDIAVCEDESTEKDPVAECVCTMSYVMNDAKTACIRPPPTSPTPRPIPTLPPEQKVVATVISKTASTILIICVSICLVIFLVLRVFTPDRIIQMNMEIALVLAHSMLMFPASFTETPDLCRVISIFIHFFFTACFMFMFLEALHMYGYVAYVVKQDGMCSRVQNTLVGWGIATIILLFCICFEYENYGGEYHCWLRIDTPLFYGQIIPIVVLVTLTFTLIEAAGSADYKPLKGVDKGQRTSAKFSQRTNLIVMPFVFIHMLVGM…	#	Adhesion GPCR	2xTSP type 1	KVVATVISKTASTILIICVSICLVIFLVLRVFTPDRIIQMNMEIALVLAHSMLMFPASFTETPDLCRVISIFIHFFFTACFMFMFLEALHMYGYVAYVVKQDGMCSRVQNTLVGWGIATIILLFCICFEYENYGGEYHCWLRIDTPLFYGQIIPIVVLVTLTFTLIEAAGSADYKPLKGVDKGQRTSAKFSQRTNLIVMPFVFIHMLVGMFSEYEQNLPLYSIFTILNGVTGVLV
7tm_2	Gl_GPCRB12			Clustered with lipoprotein receptor		ATGGCTGCCGTGTCTGGTGTCTTGGGGCGCCTCCTACTGATGGCACTTGTACTCGTCTCCATGGCCGCAGGAGAGCTGTACCTGGAGCAGCCCCCGCGCCCAGCCAGGGTGTACGCCGCCGCCCCTTCTGGCGTGGACGTGACGGTGGTGCGGGCGGTGCAGGTGTCTCACCTCACAGGCACACGCACGCCTGCTCATGAGCCGCGCTTCTCCCTCCACCGGTCCAACAAAACCGACTACCGATACTTCAACATAGACGAGAGACAGGGCAACATAACGACGGCCAGGTACCTTGAGCTCCCAGTGGGTCATCAGTACCAGCTGATGGTGATGGTTCTGGCATCTGGAAGAGCCATCTACAAGGACTTAAAGATCACTGTCACCCAGTATAACAAATAT…		MAAVSGVLGRLLLMALVLVSMAAGELYLEQPPRPARVYAAAPSGVDVTVVRAVQVSHLTGTRTPAHEPRFSLHRSNKTDYRYFNIDERQGNITTARYLELPVGHQYQLMVMVLASGRAIYKDLKITVTQYNKYAPVLGLQHYSAEVVATAGVGTPILTVTATDQDPVKYNSDIHYFLADHSTPFHLNPFLDPPGWSPLRVDPHTGIVRVARALQRPTSPLQLLVGAVDGGSPQRHALANLTVYIREMPAPRSVFVTNTSETSLTVCWLPPAFSHPEGYILSYIPVGRQNSPGEGFLNLTTEQLHTKLSTWSGNQEMAVRGDSIVAVYRYCAVVGGLMSWTQYLVGVRAWAGAEISISSTSVKASTMSDYCAEGVCRVGNCSLQQDPPGYSCHCPSGYYG…	#	Adhesion GPCR	Lectin and EGF domains + G-protein-coupled receptor proteolytic site domain	MIMALVGNVMVIMTIVRHRGMRTRTNMLLGNLAVADILVAVLDMPIALITIINHDWMFSQTFCVLNGFAVGLGLMLSVHTLMWISIHKFLSITRPFARNVTQFQIVLMMLFIWTWTIFYNLTATPLIGMTETVYKKGSSQCGPVVPTEPLERLHSGINTVCNLVIPMAVMVCCYYKIFKEVKDHLERMRDFADVGMRNSLIQQKQITETLCIVLLMFFLFWLPYIGYSMSLVFCGETCVPFVFNPISYLCGYMNSACNPVIYALRSPSFRRGFKEII
7tm_2	Gl_GPCRB13			Orphan		ATGTGGTGTTCTGTACTGACAACGCTGTCCGTGTTGTGCCTGACCAGCTACCTTCCTATTGTTGTAGGAAACACCAAGGGTCAGCGCAACTCGCAGGGGTCTGAAACGAACGAGAACGTAGCGCTGCTAAATGTTTCCGTCGACGGGCACCAGACATTGGACGGCAGTAACGGCAAGTGGAATGATTCACAACCGTCCCTCTTTGAAGAGGACGATACATCAAAGACGCTGCAGAAGAGCACCAATACGTCTTTGATCTGGGATGGTGTAATTACTACCTCCCAGGGCGTCACACCTGTCGTTTTGGATCAACTTGTCCTCACGGTTGGCCCACAAGAGGACGCTGTTACCACATTTAAAGAGAACATCACCACATCTCCTCTAGAGAACACCAACACA…		MWCSVLTTLSVLCLTSYLPIVVGNTKGQRNSQGSETNENVALLNVSVDGHQTLDGSNGKWNDSQPSLFEEDDTSKTLQKSTNTSLIWDGVITTSQGVTPVVLDQLVLTVGPQEDAVTTFKENITTSPLENTNTFQEDISTSQEGGSKQKAKIIVTEPLLEDGQVPIRVDQFVICSCPELTPNSCRRFLSETSIDSKDDLYEDIRKPVADLNIVVHNVTCLKNHHRLMNFSEGSFFVRKRGDLILRNAGDLNGLRVHDYCADLHNNKHGDIEWNVKICVAPPSVPRCCPDSQALKDGVCKVATTPTILEPPLSVDLNKEGINWPVLENHYHPLTCTEHPLTSVPLVPHESYLLSVPSGILHIWDPPHSNIQKQVTYPPDLCIDGYQNSDGSVVYSANICY…	#	na	na	VYFSPEERTFAGVWITTWAVLCGVSTLTTITTFLIDMDRFKYPERPIIFLSGCYFMVSLGYVIRLAAGHDDVACDGNMIIYNYHLVRHNPHDSGLCTTVFLLVYFFGMASSIWWVVLAFTWFLAAGLKWGNEAIAGYSTWFHLAAWLIPTVQSIAVLMTAAVDGDAVAGICYVGNQNLTNLRGFVLAPLFLYLLLGSCFLLAGFVSLFRIRNVIKQQGRTKTEKLEKLMIRIGVFSVL
7tm_2	Gl_GPCRB14			Clustered with Dm_Methuselah		TCGCCCGCGGGCCCGGAGGTGGCCACTCACCCCCAAAACACAAGCAAGTCTCAGTCTCTGTCGTGTGAGAGGTTCCTGCTGCCAGTCGACGAGTACACCATGACGGACAACGGTACGGTGGTGGTGGAGAAGTACGGACGCACGTACCTGCCCCACGAGTACGAGAGGATCGAGGACGGCATCCTGGTGTGCATCATCCAGCCGGAGGTGGGCAAGTTTTCCCGCCTCATGGGTTGGGTGACGCTGGCCGGCCTCGGCCTCTCTTGCGTTTGCCTAATCCTGCACCTCATCGCCTTCGTCATCGTGCCTGACCTTAGGAATTTGTCCGGCAAGAACCTGGCGTCCCTGTGCCTGGTGCTCCTCGCCGCCTATGCCACTTTCATCCTGAGTGTGTTTGGG…		SPAGPEVATHPQNTSKSQSLSCERFLLPVDEYTMTDNGTVVVEKYGRTYLPHEYERIEDGILVCIIQPEVGKFSRLMGWVTLAGLGLSCVCLILHLIAFVIVPDLRNLSGKNLASLCLVLLAAYATFILSVFGEPGKRECFVLAAAMYYFFLSSFCWMNVMALDIWRTLRLATSELRVSTGTQWVKFITYSLYGWLVPALALVALVTLDLVRPAGMAAEYYPFLGERWCWFGHRKALLVFFAAPLMAIMVVNIVLFILSARIIAETTQSTAKMTSCSPHHHQFKLYMRLALLMGVSWISGIVAGYLQLEAIWYIFVLFNTLQGVLLFLGFTCTRKVWHVAGPGCWRRLFMSRRGPWVLRSPSSSRQGLESRDSHDSQLSQHSHSSVTHLASHSRTSVDA…	#	na	na	LLFPVFTVFGNILVLMSVYKERSLQTVTNYFIVSLAVADLLLASIVMPFAVYYLLMCGYWGLGPFVCDVYVAMDVVCSTSSIFNLVAISIDRYIAVTQPIKYAQSKNNKRIVFTIAIIWVVSTAIGIPLFFVNQWNASKRKADPDPACAFHNADFIIYSSISSFYIPCIAMIYLYCRIFKALKERARKKKPKVNEIKAGSVIENVSQTRM
7tm_2	Gl_GPCRB15			Orphan		GAATGTCCATCCTATGCATTCTCAGGGGAGTATTGTGAGGTAGTGCTAGACCAACCATGCCCAACCAATTGGTGGGGCTACCCAGTGTGCGGGCCGTGTCACTGTAATGTGGACAAGGGATACGATGGGGACTGCAACAAGACAACTGGAGAATGTCGATGCGAGGAAAACCATTACCAGCCAGAAGACTCAGATGCTTGTTATGACTGTGACTGTTACTTGGTGGGATCATATGGTGGTGCTTGTGACCCAGTGACTGGTCAGTGTCGCTGTCGTCCTGGAGTCATTGGCCGTCGCTGTGACCAGTGTGCCAATGCCTTTGCTCAGGTCACCATTAAAGGCTGTGAAATTGTCTATGATGGCTGTCCAAAAAATTTTGCCGAGTTGACTTGGTGGGAC…		ECPSYAFSGEYCEVVLDQPCPTNWWGYPVCGPCHCNVDKGYDGDCNKTTGECRCEENHYQPEDSDACYDCDCYLVGSYGGACDPVTGQCRCRPGVIGRRCDQCANAFAQVTIKGCEIVYDGCPKNFAELTWWDETPFDGTTVKPCPYGAQGQASRECRREVGWKPPDMFKCVSDTFVELRDLLERLESEELEITTYLAKKISEDLNYACSVTPSMWGSDVLIASRLLILLFEYETHQEGLNLTHRQERHYVQNLVESASVILQPAYIPHWQEINGVQGFGADSLLTKMDEYVATLAASQGDTYTTPFEVPTKQIVFGMDTVSAEELYGYSQSGFVVGHDDRVDHVVIPETSSLVDKHYPGQGQASVIVPKYNNYLRNQQVWAHATNIRIPLSLLGIPDV…	#	Protocadherin-like "wing polarity protein"	Laminin-type epidermal growth factor-like domain, Domain present in hormone receptors, G-protein-coupled receptor proteolytic site domain	IAEDVTTYTGLVLTLVLLLLAFIAFCLLRGAQTNSNTIHKNLTACLFLVQLLFLTALKIRHFLLQQNFPCKLVAIGLHYFWLCVFTWLLIEGVHLYRMLTEMRDVNHGQMRFYYSCGYGLPAIIVGLSVGVRADQYGNHFFCWLSIYESVVWGLVGPICAIVIIILLVFVMAIRASLTLKGHVEGFGNLRTLLWLGILFLPLLGATWVLAVLSVSENLEILHYFFSVFSLLTAVFI
7tm_2	Gl_GPCRB16			Clustered with Dm_Methuselah		ATGGGAGGACGGAAGTGTTCAGTCGTGGGGGTGGTGCTGGCGGTGTGTTTGTCCTGGGCGAATGCTGACAACTTGCCTGCAACAGGATGGTGCTGCCCAGCAAGGAAGGATGGAGATGGTGGGTGTCCTAGGGCTTCTGCAGGACACTTCCAACCCCTAGTCTTCTTAGAAGGGAATTACACAGTAACAGTGACCTGGAAGACTCAAGCCGTGACCTGCCCACCTTCATCAACCCTCGTGTATTATGACAATGCAACAACGCCTAATCATTTTTTACTTCCGGATCAAGAAGATGAGCTGATCCTAAGCTACGCCCCAGAGGAATTATTTAGTAGAGTAACACGTAATTACTGCTTTGAAGAAGACGGCGAAGAGTACAGACTGGCTGTCTGTCAACCC…		MGGRKCSVVGVVLAVCLSWANADNLPATGWCCPARKDGDGGCPRASAGHFQPLVFLEGNYTVTVTWKTQAVTCPPSSTLVYYDNATTPNHFLLPDQEDELILSYAPEELFSRVTRNYCFEEDGEEYRLAVCQPDPAKTCGSGICIPKCCGEGEVIEDFLCTRRNDSVPLQFSSPYGEPVPAPASVVTVGERVPDCTVEGGFHNLITENFNLLVNGKLLENEDQVFRDFDQYCIEKFYGAEGEVSQMVVACSAPESSAIYIKHQLMKIGYIISDVFLIITILFHVFIPSLRDAQGLILLSHMVSMLVALTVLFVLSTFSKAMSTTFCIFNGFVFQYSFLAMFFWLNIMCFDIWRVIRATARGIPLLGILSNDAKKFQLYCLYGWGSPLVITIVTAIMHTL…	#	na	na	YIKHQLMKIGYIISDVFLIITILFHVFIPSLRDAQGLILLSHMVSMLVALTVLFVLSTFSKAMSTTFCIFNGFVFQYSFLAMFFWLNIMCFDIWRVIRATARGIPLLGILSNDAKKFQLYCLYGWGSPLVITIVTAIMHTLPKELAKDITQPGFGKVSCWLPGDLEHLIYCYAYVAALFILDVLFIGHTVIMLYQAGSAFTCFARQVSVTAFNRKHLETFWQRLGVFILMVFCWTTEILSWKIHPREIWIVTDFINSLQGFIL
7tm_2	Gl_GPCRB17			Clustered with Dm_Methuselah		ATGGCGCGCTACCTGACGCTGTTAACGACGCTGTGCCTGGCGGGGCTCTCGGCGGGATTACGGTACGCCGACATACAACTGTTGAACGCGACGTGCACCCCGAAGGACACTTGTAACTTCGGCAAAGGTCCTCGTCTCGGGGACTCAACGGACTGGAAGGCGAGGAACTGTTTCTGTGACGATCTTTGTGCAGACTACGGCGACTGTTGCGTGGACGCGAGTGCGTACATAGCGGAGCAACAGGTGACTGCCGTGGATCACTACCAGTGCGTGCATCTGAGGCACTTTGGGGATCTGTACATGAAGGGGACGTGCATGGTGGGCTGGGCGGACCAAACAGTGGCTGATCTGTGCGCCCGCCACTCGCCGAACTCCAACACGCCGCGGCGGGACCCTCTG…		MARYLTLLTTLCLAGLSAGLRYADIQLLNATCTPKDTCNFGKGPRLGDSTDWKARNCFCDDLCADYGDCCVDASAYIAEQQVTAVDHYQCVHLRHFGDLYMKGTCMVGWADQTVADLCARHSPNSNTPRRDPLATFPATSYDTAVTYSNYYCAVCNNDSTSLQLWSPRLECPTLASYQSRFKNLTQEYVAERLVYKDNNWGLHVEDGGFPIFHTCYLDPMMPETVGHLVRPCKHKIMTCAADWNNTEVEDMCHSYTAVVYKFDQAYRNPHCALCSHVALDDLLCQHGVFTRFYFSDDFNPSAFALLFDFTDDSGNVVGAACGNGEVFDPFFKKCRNVVCGKADHQYRFGRCVYVGEPTTSSTTTTTTTTPSTTTDGEERSAYREEGLDVGNPTTPLPEE…	#	na	Somatomedin B -like domain	GGGGGGSAALCQGAAFLANLVTAASAITVAIIALDRYLAIVRPMVYGVMVTGNRCLVLLAWCWVQAALTALPPLLGWAKYEHQGPEGRCGVAWDSSPSYTGVWVVSVFIVPIIIMLVCYHFILQVARNKCRRIHVGTVLGSKGSNVTPDPSSVCVEGQAPPSSGLEMPPGNDSSLPLPQELSLPRMNGHVGNGRGPDVGRRVPGSGPGPPLLPVPTLMVSGLEVPTGSTVPSRSRSVNGVNKVSEGGGATLAPKRRLAECGRSLSFSQQQSQLVRPCLRRAQSNISMRPSTIRKKLSLVGRKPSWSWEASPAKGFRTVCVVVGTHVFTWAPYTALAVVEAILGPKRTILIPHWVTVTSTLLLFTASVFYPIVY
7tm_2	Gl_GPCRB18			Clustered with Dm_Methuselah		ATGATGACTCAGGGGCGAAGTGGAGGGTCGTGGCGCCCCGGGAAAGCCTGCTGGTGCCCCTCGCTGTCCCTCGTGCCACTACTGCTACTGCTGCTACAACTACTTCTGCTCGCCTCCCCCTGCTGGTCTGCCGCTCAAGGGAGAGACGCAACACAGCCCGGGGCACAGGCAATACTGGGCGACCTTGCCACCACCAACACCACCACCAAAACCAGCGCCACAAGCCACCCCTTCCTCCCTGACCTCCGACCTGCTGACCCTAAAGAGGAGTCCAGCGATCGAAGGCACGGGGAGGGCGAAGTGGTGGATCCTCCCGGTAGGTTACTCGCCACAGACAATGAGGAGCACGTTAGAGGCCTCGGTCTGGTGATCCACAAGTGCTGTCCAGAGGAAGAGGTG…		MMTQGRSGGSWRPGKACWCPSLSLVPLLLLLLQLLLLASPCWSAAQGRDATQPGAQAILGDLATTNTTTKTSATSHPFLPDLRPADPKEESSDRRHGEGEVVDPPGRLLATDNEEHVRGLGLVIHKCCPEEEVFDHATKSCQPSDDLTFSVPIFTVDYYGVYMESNLTRDQVVLWTSLLDCERYLLDAMPEKKPEFDFRVLDSGHLWVPEYEHHYDPAHYCLENFVVNASVKGSPHIQGAMVCVMETEVETYDPSKIPVRKCCMPNEVYDTVSSCSLRFNVTSEPWLVPFRSLDEADKDVKLVDIREPPYIHTHELVPNFQTCVGDQMGWQVDAFHVQQEEGGLYVPLLNRVIPDNQYCIEDFHTNGSLVPMAYVCVSVEEKQHLQRLQTPGCQTEPCI…	#	na	Methuselah_N domain + internal repeat domain	EKEEGLYNLNFHNCMNYGPSPTPSTIDMFLEIEEKNPDDNYLSAGEMPLPALYFMMALLFFLSACFWFFLLKKSRDPVFKIHYLMGVLVVIKSFSLLFHGVNYHMIQTHGVHMEAWAVMYYIMHLLKGALLFTVLALIGSGWAFIKHVLSSKERKIFIIIIPLQIIANTATIIVEETEESNQEHAVWVELLFVIDFLCCGAILLPVVWSIKHLQEASQTDGKAAMNLRKLKLFRHFYIMIVCYIYFTRIIVYLLRITVPFQYEWLDDMFREMATYVFFVMTGYKFRPATNNP
7tm_2	Gl_GPCRB19			Clustered with Dm_Methuselah		GGGCTTGAGCCGGGTGCACGTGAGTGTGTTCCTGCGCCACAACTGCCTCGCTATCTTCGTTTGCCTCACGCCTTTAAGGGCTCGTGGAAAGACAGAATGGTTCTGGATGGCCGCATGGTGAAGGGCCCCCGAGCGTCTCCCGCCACGTCGCCAAGGATCACACCAAGAGGGTGGACACTGCGTGTCGCCTGTGTGCTGGTGGCCGCGATGGTGCCCGTGAGCCTGCAGGGCGACGTGGAATGGGGGACCGAGTACCCGTTGGTGCCATGGGAGGACATGTGGCAGGAGGTTGAGGAGATGACGGAAGGGAAGAGTTACTGCCATACCGAGGCCTCCATCTGCTGGCCCTCCACCAACACCTCCGCCAATGACTCCCAGGTGCAAGGGTCTGATCTGTGC…		GLEPGARECVPAPQLPRYLRLPHAFKGSWKDRMVLDGRMVKGPRASPATSPRITPRGWTLRVACVLVAAMVPVSLQGDVEWGTEYPLVPWEDMWQEVEEMTEGKSYCHTEASICWPSTNTSANDSQVQGSDLCRPCACDEECVRYGDCCRDKAQADWGDGREEGSDRYNCRRMRPWDTVGLLMVESCLPEYRNTPVERLCTQQVSPEAYSYILDVGVTSRLTNTTYANYHCAVCNNDAANLHTHKVTINCYTREISKILKEFTMQEFMRKATYQPGRLQLQRFVYENEENERLGVYRETHHCILQVEEFEHPRSFVAKYGGRLCLYPKAECEPRFRSRPHCREQVRHCDPLWPDHLDVEKCRRYSQLVLHTTDSRVTLYKNPHCARCNFINMSTGDFQC…	#	na	na	TATLDYELTLVNGDPNAANHNPFEYQFSFDKQDTVEIYLVCVVFYGCILVPLQVYAACRQIHPITRLFTAVLVVQLAGLLFDTLHLLVYSFDGEGSEGINIAGDLFNILAQSLFMMLLLLLAKGWAITHMMLTRRVSLFTLWGLYSILILTLYFWDMMEVDVIQDIDEYQTWPGWLTLGLRVLIMVWFLGELRHTMTYEHNTNKLHFFLHFGAATLVWFIYLPVLALIALLMPPPWRYKVLLGFTYSADLLAHTFM
7tm_2	Gl_GPCRB20			Clustered with Dm_Methuselah		TCACACACACACACACACACACCACCCATGAACACTCCCATTACTACAGACAGCACCACACGAACACCACCCCATTCACCACCACTCCTAGCTCCTAATACCACCACCACACCTCATTACCCTTTGCATCCACCTCTTATCCTTCCTACCACTACCACTACCACTGCATCACCAATCGTCCTTACTACTGTTACTACTACTGTTACTCCTACTACTACCACTACAGCCACCACCACCACCACCACCACTAACACCAACACACACAGCACCATGAAGCCAAGAGCGGGTAGCTTGCTGTTCACCCTGCTTCTGCTGGCTCTGCTCACAGGCACGGGAAGCGACCAGAGCAGCGATAGTGCGGGACTACAACATGAGCTAAACGGACTGGTGGAGGAGGAG…		SHTHTHTPPMNTPITTDSTTRTPPHSPPLLAPNTTTTPHYPLHPPLILPTTTTTTASPIVLTTVTTTVTPTTTTTATTTTTTTNTNTHSTMKPRAGSLLFTLLLLALLTGTGSDQSSDSAGLQHELNGLVEEEEQGEQEEDEFVDGGVVVYNGDGVDMNVTASNVTVPLCCGVGMTFNMTGMKCEPAAYTAPITFHYEDGRPVEYPFTYQIQVGFLKCPAYSLSPEANPDDAFLLLPNGNIKLENGGMQIKKGEYCLLATEGEIHALVCFRDEDQREFNSVVYLTLYPVGLIISAIFLGATFFVYCLVLELRDLLGRCLMCGVLCLCVAQVWIVIIQMGSSKLPSNVCIAFGILMHFFYLAAFLWLNVICFNVFLTVWRKNFLQKGVSPNRWFLVYSCY…	#	na	na	AVVAVLGNALTITVFVVERKLRRRTNYYIVSLALADLLVGVFGIPFAILTAIGLPRPLWACLFMLSTLLILCTVSIFCLLAVSIDRYWAILYPLRYSRVMTARIARRIILACWVAGAVVGLLPVMGWYNNATPYLQVCLFVRVMSYDYLVFIYFGTIVGPGLLMAVFYAHIYTVVLKQTKLSVRSEHGTLRQIAAQEPQADAASVGTQSSQRQRSNIFRSQSRGQVSESSRYDPHRASTNTNLANQVTHASRREVKAAKSLSIIVLFFMISWFPLYTINCVQAFCKTCTVSEGFMFFTIILTHLNSAINPFLYAYHMQDFRLALKAFI
7tm_7	Gl_GPCRB21			Orphan		GGCAGGCGAACGGACGGGCTGCGGCCCCTGGTGATAGCGCTGGCGGCATTCGGGCAACTGCACCACACGGTGGACAGGACACACTCGTACCCCGCGGCGCGTGTCTCGCTGCCCTTTGCCTTGTGGGCGGCAGTGGTGGCCCTGTGGTGCCTCGCCATGGACGCCGTCTTGTTACTGGAGCTGAGGGACGGAGACCACATGTTACTGCTCTCGCTGGTGAGCTACAGTTACGTCATCACTTTCGCCTGCTACCGTGTCATGACCGCCACCAGGAGCGGCCGCCTTGCTCGCTTGCTGGACACCATGGGTGTCCTCGACGCCGATCTGGCAGGCCTCGGGGGGCGGCGGCCACTAGTGTTGGCTGATCCCCTGGTGGCCATCAACGTGGCGGCGCAGATC…		GRRTDGLRPLVIALAAFGQLHHTVDRTHSYPAARVSLPFALWAAVVALWCLAMDAVLLLELRDGDHMLLLSLVSYSYVITFACYRVMTATRSGRLARLLDTMGVLDADLAGLGGRRPLVLADPLVAINVAAQISLGVSIMQVFTVNTPYHWAQLVLVLGSTVVPTSFFKSSIILLSWDLRRALATSRTAMPLSEKGNVAAEHRYGGLDLPRLQAACLQVEEAKEALLEYLGLPIGILMLGYSVILVCTLCYWFRVNMNPLLCLTFVVSLVSGMAVVCSSPQRLREEASEVEKELLLLNGPGDPDTHHQVCIILATLRRMSDMSVNGVYTLGSHNIVQVAGFVTTYLVILLQIPSLGTKEGANPRGESTVATTPTTGAANITF*	#	na	na	HLWLTVLRYVGYAFSILSIITYIIVVLVSRDLKDQFHLMGVNLAVAVLVGAAAMVASDLHAVRDDRHWCTAIGTLIHFFSQAAGAWVFCLGHAAHRAVTAGVIGGRLRSYLPISWGLPLISVGLTYLLYLMDLGEDPRCFISWDNPPKWIFFGFQLVFVAVSGTCACVVLCNMATTALRKDNLIDDYGSFCHGAAYLLLFFDITWLFGLPCYLRLDTIETDFYPIFQVLNSWMGVVL
7tm_2	Gl_GPCRB22			Clustered with Tc_Latrophhilin		TTCGCCTGGATGTTCATGGAAGGGTTCCAGCTGTACGTGATGCTGGTGGAGGTATTTGAGGCCGAGAAACCAAGGGCGCGCTGGTACTACGCTGCCGCCTACGGGTTCCCGGCGGTGGTGGTAGCGGTGAGTGCTGTGGTGGACCCCTTCAGCTACGGCACCAGCGAAGTTTGTTGGCTCCGCACCGACAACTACTTCTTCTTCGCCTTCGTCGGGCCGGTCATCGCCGTCATCATCGCCAACTCTGTGTTCCTGAGTATGTCCCTCTTCATCATGTGTCGCCACGCTAATCTCTCCAGCTCCCTCAAGAACAAAGAACACACCAAGTTGGCCTCTGTCAGAGGAAGACACGAAAATGCCCTCTTCGCCAAAATCAAGAACCATGTGACATGGGTTCGT…		FAWMFMEGFQLYVMLVEVFEAEKPRARWYYAAAYGFPAVVVAVSAVVDPFSYGTSEVCWLRTDNYFFFAFVGPVIAVIIANSVFLSMSLFIMCRHANLSSSLKNKEHTKLASVRGRHENALFAKIKNHVTWVRGAVVLMFLLGLTWAFGLLYLNQASMVMAYIFTIFNSLQGIFIFIFHCVQNDKVKKELRRAGRRHPWLRACLCAAADRSQASKDTRSSSHNVGSHSQPNSHASHTLVPRLTSGRWTRGGSKGSTTTSSSQAGAVPQASATAGPLRAGSLSRGSVSRGSLSRTPQRSSSGRLARHHHTLHARTAAHDHEDEKYSFKSCGRDSGHGGSEQEDSPRTGPTPKLSSLRLNNNVVPHLTQDHLVNPFSTANSTTTPAGGSSNGSGHNQPTPG…	#	Latrophilin CIRL-like	na	KVVATVISKTASTILIICVSICLVIFLVLRVFTPDRIIQMNMEIALVLAHSMLMFPASFTETPDLCRVISIFIHFFFTACFMFMFLEALHMYGYVAYVVKQDGMCSRVQNTLVGWGIATIILLFCICFEYENYGGEYHCWLRIDTPLFYGQIIPIVVLVTLTFTLIEAAGSADYKPLKGVDKGQRTSAKFSQRTNLIVMPFVFIHMLVGMFSEYEQNLPLYSIFTILNGVTGVLV
7tm_2	Gl_GPCRB23			Clustered with Tc_Latrophhilin		GCGGCGGGAGAGCACAGTGAGGGCGGCGTGAGCGGCGACGAAGCTCCCACCAGCACGGGAGACAAGAGTCCTGAGAGCCCCGACAAGGAACAGTTCGCCACCTCCACCATCTCCACCACGACCGTGTGGTCACCCCGCGCCGAGGTACCGTCCACGGGCGGCGGCCCTGTGGGCAGCGAGGCTTCCTGGTGTCCTCCTACCTCGGGCCGCGGCCTCACTTGGAACTGGACTCAGGGCGGGGAGACGGCCGTGCAGCCCTGCCCCGGGGGTGCCTCAGGGTGGGCGCGGCGGCCCTGTGACTCACAGGGATGGGCGGGCGCGGCAGACCTGAGTGAGTGCCGCAGCATGTGGCTCTCCACCCTCACCTCGCGGGCCCACACCAACGACGCCGTGCTGGCC…		AAGEHSEGGVSGDEAPTSTGDKSPESPDKEQFATSTISTTTVWSPRAEVPSTGGGPVGSEASWCPPTSGRGLTWNWTQGGETAVQPCPGGASGWARRPCDSQGWAGAADLSECRSMWLSTLTSRAHTNDAVLAVAHDLASVTASRALYGGDVTATARLLNSLARRMANDVIDFPDVDQREAMVTELVNIAVATGSNLVGGQQAAWADLRPLEHRAAATSLLLGLEEAAFLLANNLHHEKTVRHAEANILLRLQVMETRNVEAVTFPSPGETWLTDKPTPVSDFASTSSGFGPLTTTGEQDAFQPYPSENILQDLDGETYKVPQDTITLPPEALLENSENGLVKMVFFSYDGLHHLLQPDRRSYTPSEANFKGVNETRVLNSRVLSASLGAGRHIELSEP…	#	Latrophilin CIRL-like	Hormone binding site, GAIN (Pfam) and G-protein-coupled receptor proteolytic site domain	KARRIAFPICQMISVVFLMVTAGCYCLVPELLQDGGWYQLFHVLSFMLAYATIFAQEMLSKTWERNTCFIMGIVLQFGFLAAFFWLNVLCLEVWRKIRSLNKFLPASVIPIWIYMLYAFGVPFGIGVLTVCMQLFAPDGVPGVVKPRLTVNRCFFPDTTTLFLYFYGPIAVLLALNIVFIVCTSWTLRKFVKKSELGKNSFETICEGEMPINHNHCNRDYISDFKQQFSLLILMSLCWATEILSYLIPYIELWAVTDLLNTLQGVFI
7tm_2	Gl_GPCRB24			Clustered with Tc_Latrophhilin		ACCACTACGACCACCACCACCACCTCAACAACCTCCACCACGACCACCACCACCACGCCACCTGCCACCGTGCCGCACATCGTTGAGGGTGAAGGCTCCGAGACGGACGGCTTGACAACTATGGCTGACAGCGAAGCCCCCAGTCTCGGCCCTGCTTCTGATACGCCAGCTTCCACCTCCCCGGTCACCCCCAGCAGCTCGCCCGCCACTACCTCATCCACCAGCCAGGCTGTGCCCGTGGCTCCCCCTCACTATGGCTCAGATTACGACAGTCCTTGGTGCCCTCCATCGTTTGGCCGCGGATTGCTTTGGAATTGGACCCGAGGCGGCGAGGTTGCGGTGCAGGCGTGCCCGGGCGGCGCCACAGGCTCCGCTCGCCGTCGCTGTCAGATGGCTACC…		TTTTTTTTSTTSTTTTTTTPPATVPHIVEGEGSETDGLTTMADSEAPSLGPASDTPASTSPVTPSSSPATTSSTSQAVPVAPPHYGSDYDSPWCPPSFGRGLLWNWTRGGEVAVQACPGGATGSARRRCQMATWDPMVDLSECRSLWLASLETRIKTKESLLGVAGDLATVTESNALFGGDLITTARLLSTLAVKMAEETHTFPEPRQRQAIVTEMLQTALTTGSALLKAGMTGPWGDLGVRERRHAVTQLMVALEEASFLLADSLHAGAEAAMYKSHLLVSVRAVPADGSSVEFPSAHDQALDWVYADSISLPPEAILENSDGGATRVVFLTYRHLEDLLAPGREPLGHRSSNVTRMVNSRVLSASLGRGRHIQLPEPVTLTFSLLRQENVTRPVCAF…	#	na	Domain present in hormone receptors, G-protein-coupled receptor proteolytic site domain	VTSDGVYLLDIHITSTEPLLPNASYVAHIDIEIKSDYGYLSAANWPLLGFYGAMCVVYVVYGFVWLIISAMRWRELLRVQYWIGAVIFLGMLEMAMFTAEYSSLNVRGYSVSGLLIAAELVSCAKRTLARMLVIIVSLGFGIVKPRLGVVLHRVVGVGLIYFVLASIEGCTRALQPRNSSQNQLLASLPLSLLESAICFWIFTAMVQTTRTLRLRHNLVKLSLYTHFTNTLAFALIASIIFMLWSIRYHQFEECLTDWKEFWVDEAYWHILFAILLLVIMILWRPSNNNQ
7tm_2	Gl_GPCRB25	DH44		DH44 receptor		CTTGCTTTCAGTCACCTGAAAGGTTAGCCGGTACAGAGATAAAATACAGTGACAAACAGCGATTGGCACATTGTCCTGAAGCTCGACAACACGATCGCAAAATTCAGAATACTAAAATGCACAGCCAAGAAACCCAAAGGAGGCACGGTGTGAGACCTGCCTGAACCCCGCCACTCCCACCACCACCCGGAAGCCCCCGGGAGACCGAGCGGGCCGAGGGGAAAACAAAATAGAGGCTGGTGAACCGAAGATTAAGCTTTACCCAGTATTGGCTTTAGGAGACAAAATAAATTTTTGCCTCCAGTATTTGCTTGGCAACGGTTGATTTCCACGGCATATTAATGTGTGTTCCCTGTTGTGAATACAGCTTATAAAAATATGGATAAAACTCCTTCCAGT…		QPRYGLWQDFMNQSTVIYNVTVDMYKMLECFDQYVKSRANPEFGSGACPVKFDGVSCWPETLPGRMRVIPCFDTFNGVHYDPSENNATLLCFPNGTWSAKSSYANCHNLQEPGVNPERETITYITQIIFYFGYSLSLAAVTLALFIFLSLKDLRCLRNTIHANLLSTYLLHNLFWIIYASIQTLVPVSVNCSFLVSLIYFILTSFMWMFVEGFYLYMLVVRTFSVENIKLRVYTLIGWGVPVPIIVVWVAVKSTLLGTLLEETGMESHVLEGIPNACPLIPLSTVDRIHQVPVLVFLSLNMLFLMRIMWVLITKLRSANTVETQRYRKAAKALLVLIPLLGLTYMLFIAMPRELETVRALLLSTQGFWVALFYCFLNNEVQNSVRHHLERWKTSRGLVD…	#	DH44R	na	IVFTFVLMALVYHYRSVKVFRLASPTFLCICLIGCTIMYLEMAAIFPVLDTYSCVATKWTRHLGFCITFSSLLMKTWRVSLTYRVTSAHKIKLTDKQLLQWLTPILLIMLVYLSAWSLSATPSAEVKEDDRNLKYMQCRYDWWDHSLAMGEVLFLMWGVKVCFSVRKAESFFDEAKYISWAVYNIAVVNIVMVTFHLLIFPNAGPDIKYLFGFLRTQLSTSTTVLLIFGPKFYR
7tm_2	Gl_GPCRB25b	DH31		DH31 receptor		AGTGTGAGGAGCTCCACGCCCAGATGCCGCCCCCTGACGCGTCCTTTGGCCCGTACTGTCCCCGGACCTTCGATGGTTGGTCTTGCTGGAATGACACGCCCGCCAACACCAGAGTCTTCGTGGCGTGTCCTGAGTTCATTCCCGGCTTTGACCCCTCCCGTAGCGCTTACAAGGACTGCGAGGCAAACGGTTCTTGGTTCAAGCACCCACACGCGAACCTTCCATGGTCCAACTATACAACGTGCGTCGACCATAATGAGCTGGGGCTACATCAGAGTGTCAACAGTGTCTACATCGCCGGCTATTCCATCTCCCTCATCGCCCTCTCTGTGTCACTCTTCATCTTCTGCTTCTTCAAGTCACTGAAGTGTAAGCGCGTCACCATCCACAAGAACCTCT…		YIAGYSISLIALSVSLFIFCFFKSLKCKRVTIHKNLFASFIINNAMWLVWYKCVVENTNVLFNNSLSCQILHVVLHYFLVSNYFWMFCEGLYLHTLLVVAFVAEDRIMKWFFMLGWGAPAILITIYAIARGTSEEHNRHCWITDGPYNHILSVPVVVSLLLNLFFLINIVRVLVTKLRAVNTAPDTHSTRKAVRATLILIPLLGLHYTLVPFRPPDGSPGMGVYLIVSAVAASFQGLGVSLLFCF	#	Calcitonin gene-related peptide type 1 receptor	HormR	YIAGYSISLIALSVSLFIFCFFKSLKCKRVTIHKNLFASFIINNAMWLVWYKCVVENTNVLFNNSLSCQILHVVLHYFLVSNYFWMFCEGLYLHTLLVVAFVAEDRIMKWFFMLGWGAPAILITIYAIARGTSEEHNRHCWITDGPYNHILSVPVVVSLLLNLFFLINIVRVLVTKLRAVNTAPDTHSTRKAVRATLILIPLLGLHYTLVPFRPPDGSPGMGVYLIVSAVAASFQGLGV
7tm_2	Gl_GPCRB26	PDF		PDF receptor		TCTCTCTCTCTCTCACCGCGTCGAGGAGAGGACATGAGGGCGTGGGAGTTTACAAGCCTTGATCAGTGTGTCAGCTATTACCAGGACCAGATGCAAGATGGCTGGTGTAACGCTACGTGGGACAAGATCCTGTGTTGGCCTCCGTCGCCGCCAGACACAGTGGGTCGCCTGCCTTGTCCACCGCTTAAAGGAGTCGACCCATCCCAGGTGGCTCAGAGGCGGTGTACGGGTGCGGGCCACTGGGAGGGACGCACGCTGGCAGAAGGGCTGGCGGGGGGCTGGACCAACTACACGCCGTGCCTAATCCCGGAGATACGCATCCTTATGGACAAGCTGTATGCCAAAAGCAAGGAAGACGCTCAGCTAAAGCTACAGGTGGCTGAGGTTAGCAGGGTGATA…		SLSLSPRRGEDMRAWEFTSLDQCVSYYQDQMQDGWCNATWDKILCWPPSPPDTVGRLPCPPLKGVDPSQVAQRRCTGAGHWEGRTLAEGLAGGWTNYTPCLIPEIRILMDKLYAKSKEDAQLKLQVAEVSRVIETVGLSLSLASVLVSLAIFSYFRSLRNNRTRMHFNLFVAMVIQLMVRLTLYIDQYITRKTQQRTTGIDNTPVLCEGFYVLMEYARTAMFLWMFLEGHYLNNMLTVAVFTDHPNHKVYNLLGWGLPVLMTAVWAAVTAVQHTGTECWWGYNLSPYFWILEGPRLTVIITNFLFLLNILRVLITKLQASVSSETQQAKKAVRAAIVLLPLLGITNSLQMVHSPLEGNIVEFAAWSFVTTFLTAFQGFFVALLYCFLNHEVRNTIAKSL…	#	PDF receptor	Domain present in hormone receptors	SFDKQDTVEIYLVCVVIYGCILVPLQVYAACRQIHPITRLFTAVLVVQLAGLLFDTLHLLVFSFDGKGNEGINIAGDLFNILAQSLFMMLLLLLAKGWAITRMMLTRQLLLFILWGLYSTLILTLYFWNMTEVDVVQDIDEYQTWPGWLTLGLRVLIMVWFLGELRHTMTYEHNTNKLNFFLHFGAATLVWFIYLPVVALIALQVSPLWRYKLLLGFTYSADLLAHSVMTYLLWPERSE
7tm_2	Gl_GPCRB27	PDF		PDF receptor		TACCGGGAGTGTGGGCTGACCGGGAAGTGGCTCTGGGACGGCTGGACCAACTACTCGCAGTGTCTCAGCGTCATAGAGCAACAGGCCGGGCCGTCACACGTGCTGGAAGCTGTGCGGTACATCACCTTCATTGGCGGCCTGCTCTCTCTCTTCACCCTCGCCGTCACCATCTTCATCTTCACGTACTACAGGGCCCTGGAGTGCGATCGTCTGAGGGTACACAGAAACCTGGTGGCGGCGCTCATCATCCGCTTCCTGGTGATGCTGGTGCTGACGGAGCCCTTCGTGTCGCGCCGCCGCTCCTACACCTACAGGGACGTGGATTGGCTGTGCAAGACGTTGCTGGCCCTCAGGATGTACGCCCAGATGGCCTCGATCAACTGGATGTTTGTGGAGGGC…		YRECGLTGKWLWDGWTNYSQCLSVIEQQAGPSHVLEAVRYITFIGGLLSLFTLAVTIFIFTYYRALECDRLRVHRNLVAALIIRFLVMLVLTEPFVSRRRSYTYRDVDWLCKTLLALRMYAQMASINWMFVEGLFLHSRLTSNVFHSGAPFPLYYAIGWGAPLVFIVGWGTTMALHHPAHCWRGYSTLSYVWILVGPMVAALMVNLVFLVNIIRILVTKLRANDTLETEKFRFHHRRRRVLLHYHSQRRQHPPNNNSLQQEEKLTVPDEAALRRSRSLHTGGDTSWRHHRLSREPESTTHNRESSPLLRHECAHKQTIQEPLGSGHLPRHHLMGSRRSVHTNSLQHYSSVGYAANRPEFNLRKAIRATVVLFPLLGITNLLFAVNPGDKGDLESAYMLT…	#	PDF receptor	na	YIKHQLMKIGYIISDVFLIITILFHVFIPSLRDAQGLILLSHMVSMLVALTVLFVLSTFSKAMSTTFCIFNGFVFQYSFLAMFFWLNIMCFDIWRVIRATARGIPLLGILSNDAKKFQLYCLYGWGSPLVITIVTAIMHTLPKELAKDITQPGFGKVSCWLPGDLEHLIYCYAYVAALFILDVLFIGHTVIMLYQAGSAFTCFARQVSVTAFNRKHLETFWQRLGVFILMVFCWTTEILSWKIHPREIWIVTDFINSLQGFIL
7tm_2	Gl_GPCRB28	PDF		PDF receptor		ATGGGGAGCATGGAGGACAGCGGAGAGGTGTCCGCCGCGCCGCTGCTCCCCCAGGCGTCCACGGGGCCACAGAGAGGCCTACCGCAGCTGTCAGGGGAGAGTCAGAGATGCCTGCAGGACGTGTGGAACAGCTCCGTGCTCGAGGGTGTGTTCTGTAACGCCTCTTGGGACACGCTCCACTGCTGGCCGGCCACCCCCGCGGGACGCACCGTGAAGGAGTCTTGTGCCAACGTGTTCAGCGACGTGCCGGCCCTCCTGGACTACCCTGATGCCGTGGCGTACCGAGAGTGTGGGCTGACCGGGAAGTGGCTCTGGGACGGCTGGACCAACTACTCGCAGTGTCTCAGCGTCATAGAGCAACAGGCCGGGCCGTCACACGTGCTGGAAGCTGTGCGGTAC…		MGSMEDSGEVSAAPLLPQASTGPQRGLPQLSGESQRCLQDVWNSSVLEGVFCNASWDTLHCWPATPAGRTVKESCANVFSDVPALLDYPDAVAYRECGLTGKWLWDGWTNYSQCLSVIEQQAGPSHVLEAVRYITFIGGLLSLFTLAVTIFIFTYYRALECDRLRVHRNLVAALIIRFLVMLVLTEPFVSRRRSYTYRDVDWLCKTLLALRMYAQMASINWMFVEGLFLHSRLTSNVFHSGAPFPLYYAIGWGAPLVFIVGWGTTMALHHPAHCWRGYSTLSYVWILVGPMVAALMVNLVFLVNIIRILVTKLRANDTLETEKFSPWTPPPPGSTTGAGGCCSTTTRSGGSTHLTITVSSRKRSSQSLMKLPCAGADHFTLEVTRAGGTTGSAESQSLP…	#	PDH receptor	Hormone binding site	TTVQFIAYPALLAISCVFLSVTLLVYVSVPELHAKVHGKCLVSHVTALLFAYLCLLSVQLAGGRLPDGACKLMASLTHVSFLAAFFWLNVMCFDIWWTLKSMRPVAETGELSRLRFKMYSVYSWGCPVFISLVAVIVDSLPEDFDVIRPDFATKKCWFADNRQLWAYFYGFVLALVVANIILFCQVAYILIMAQNDPILQRTRQQNRERMWLYIKLFVVMGLTWITEVISWQEGSCEPWIVSDVINALQGFSI
7tm_2	Gl_GPCRB29	PTH		PTH receptor		GTAACACAGCATCATACTAATTTATACCTAAGTGTTATTTACAACATTGTTTCATGCTCATTTCTCTTTTTGTTCATGGTAACTAAGTGGGAATCTACTTGCATTGATGTAGTTGACTTCAAGCTGTTCTGGTTCACATTAACACATATCATCCCTTTATCCATATTCTCATTTTTGCTGCTGTGTCCACTCACCAGTGACCCATTCTCCCTCACTGGACTTACTTTGAAAATCTGGAACTGTTCTGTTGACTCTGAAAAAGTTAAATGCTTTTCTTTACTCTTCCCACCAACTTGGCCATTTTGTGACACAAGTGGATTAGCTTTAGGGAGGATAAGGTCACCTCTACTGTCATCATCTTGCAGGTTTATAAGTATTTCAACTGGAGTTCCCTCATTA…		MDAAPQTWACKLMICVWQYFILANYSWLLMEGLYLHSLIFMALFTDSSAITLYILLGWGLPLGCVAVWATLRATLDDTHCWTVNNVQWIFWVSIRAPVAISNLINFSFFLNVVRVLLLKLRSSISAESMKYRKLGKSTLVLVPLFGVHYFVLWGLSTSTNAYVELVWLFLDQVFASFQGFFVAVLYCLMNGEVRQELRKLYNRWYKGDPLVVNSQSTMISHTKTYASRGRTSLPSIHSQAERRDRQTPSPQLPRSMGGDGTNFPRPNNTLTSPSPTPTLTPTYNSRHHSRDISPSGGSSAPCDESIEMQ	#	Parathyroid hormone receptor	na	MDAAPQTWACKLMICVWQYFILANYSWLLMEGLYLHSLIFMALFTDSSAITLYILLGWGLPLGCVAVWATLRATLDDTHCWTVNNVQWIFWVSIRAPVAISNLINFSFFLNVVRVLLLKLRSSISAESMKYRKLGKSTLVLVPLFGVHYFVLWGLSTSTNAYVELVWLFLDQVFASFQGFFV
7tm_2	Gl_GPCRB30			Orphan		CTGTTGCTGCTGCTGCTGCTGGCGGGGCAGGAGGGGAGTCATGCGAAGCCCCAAGAGGAGGACTACTTCACGCTGGGCCACGACTACCCGCACGACGGCCAGGACTACTACAGCGACGTGGACTACGGGAACTACTACCAAGTGTTTGTGCCAGATGTGGCCAACGCGACGCTGCACAAATGTCGCTGCGAGGGTGACCAGGTGTGGGACGGGGCCACCTGCCGGGACGTGGCCACCTTCGTCGCCATCATCGACTATTGGACGAAGCAGCGCGTGGCGCTCAACACGAGTGAGTTCGGCAGCGTGGCGGTGGGCGAGGTGCTTTGCCCCGCGGGACACAGGAAGGTGGTGCTCGACTCCAACAAGGACTCCGTGTACGAGTTCTCGCTGCTGGAGTCC…		LLLLLLLAGQEGSHAKPQEEDYFTLGHDYPHDGQDYYSDVDYGNYYQVFVPDVANATLHKCRCEGDQVWDGATCRDVATFVAIIDYWTKQRVALNTSEFGSVAVGEVLCPAGHRKVVLDSNKDSVYEFSLLESGEMYWRDVKFPNYCIDHILDHNGEPKSWMAHLCLPPPPVNLCCPEGHALLTNGTCYPSDAALNVPLSMEVEGQLLTWQIDADSVVTNLTCSPADTYYRRLSEANVSLVYDPRGVMLQWLPPTLTNRPMDRQEYCVGVEMGEPSQSPQHATLFCYRDRAAEHYEVCHNATCVRKCCPDHSLMLDSECVYVHDAHMEWTPTFHHIGSLSLGAQPPEDLTVVHGLPICDSIFKMRPDESDEDRFYLLEDGTLMVPAFSKAFPATMYCLD…	#	na	Methuselah_N domain	IVVPIIFGIIVLVGLFGNTLVVIVIIANKQMRSTTNYLIFSLAMADLLFIVFCVPFTASDYILASWPFGSIWCQTVQYLTYVTAYASVYTLLLLSFDRFLAVVHPIAALTIRTEGNALYAICCCWVLILTSCIPLYLCHGIKKQNYDGKVYIHCGFLDEDYNHMAFHIGFITTMYFVPLAVIVVLYLMILNRLWYGVVPGGSRSAESVRGKKRVTRMVVIVVVTFIVCWFPIQLVLLLKSLGLYKMTTLKIIMQIAAQVLAYINSCVNPILYAFLSDPFRKAFRKVISCG
7tm_2	Gl_GPCRB31			Orphan		ATGGGGGTGCTGGTGGTGCTGGTGGTGCTGATGCTGCCTGCGTTACACTGTGGACATGGACATTCGTTTGATTACGAATACCTTCCGCATGAGGAGGAGCAACACCCTTTACTAGCAAAAACAAACCAAGCACCTGCTGGACCCCAGCCTCTAGTAGTGTATGACTCTACCATACAAAAATGTCGATGTGGCGCTAACCAAGTGTGGAACGGCTCAGGCTGCTCCATAGCAGAGGAGAGTTACGTGGCTGTGTTTATTTTGGACACAAATGCGATTACCGCGTCTCCAACTGATGCATTTCGTGTGACGGTCAATGAAGCTCAATGCTCACAGAACCAAATGAAAGTTACTTTGGTTCCGAGTCGTGGCTACTCGAACCAGTTCTCTCTCCTCCCTAAC…		MGVLVVLVVLMLPALHCGHGHSFDYEYLPHEEEQHPLLAKTNQAPAGPQPLVVYDSTIQKCRCGANQVWNGSGCSIAEESYVAVFILDTNAITASPTDAFRVTVNEAQCSQNQMKVTLVPSRGYSNQFSLLPNGSLYWQALAHEHYCFDHTLDSEGQMTWEADVCLSPPVVPRCCHSLAVAADGSCTARSPRLFSPPVMVNEQLLQWPGDVPERAVNVTCKGYEKLLTLPLNTSEAQLKYASGGVSLAWSPGDSSQRDQGEGFCVEPDVERRSYNASVCYEDQIAIHQQLCNNATCVRKCCPEGEVIHEVECVFAGGTFLWAPTFTDANDHGSSVGPPGDLTFLYGVPTHCQLFLLDPEAAAEDTFYLLNNGMLLLPRDAGADESFPPTNYCIDNFVSQ…	#	na	na	LYPSLLLVSSFFLGLTLVVYISVPDIRDKLHGRCLISLVAALFVGYTLLAITRLAAGTLSKSACSFLAFVMHLSVLAAFFWLNVMCFDIWRTLRKTRTVMDGRVGLRRFLLYSLYAWGCPLLLAIIAVIVDQKATSDDVLRPNISKYCWFNGQAAHWLYLYGWVLLLVLVNIVFFGLVAAILCRAQNDPLLTRSREYNRERMWLYVRLFLVMGVTWLAEVISWQSGACVALIVPNILNALQGFII
7tm_2	Gl_GPCRB32			Orphan		CCGATCGGAAAATGTTAGGGAAGCAATTTAGCATAATGTGCACTGAAAGATAAGGCACTGACTTTTGTATTGTACTCCTGTTGTGAGGATGAAACTGTGTGTTTTGTATGCTCGTATGTACATGCATGAGTGCATGTGTGAGTACCTTCTTTGCATACATGTATGTGTGGGTGTGCTTGTGTCCATCCATCTCGCAGACATTTCTGCCTGGGGCTAAGTAGCATAGAGTGGGTGGGAGATGGGCTCTTTGTCGTCTGTGGTTGAATAGTAAGGGTGGATAAGATGTGTATGTCTTCCCAAGATGAGAATTGTCCACCTGGTGAAAAGAAACATCCAGATGATCATGCTTCTCATCGCTGGTGGCTACCAGCAACATCAGTGGGGAAGAGCGTTGGCCTT…		MCMSSQDENCPPGEKKHPDDHASHRWWLPATSVGKSVGLPCPSGSNGPATWTCGKDGVWQRTADLSHCRAVLFSGWQEVITMENVSAAKTMKDVAYSLESVTLAPGDLITLSIILKMLSEKHTRHVQHSQTPLQTFIEAQHFLQGLTAVVDMMLSRPLAWWGLPQNQMATSASHIQTSVASAALTLATFQKTPVKQFSRDKLYMKVVQQPPAYFSPASHRIFSHPKHNHTALTLPPHFYQGYTKHLNTVKVAFVSYSNLHCIFNSLPCELEKVQVEVDLPAYGQINSVVIGASIEANTIWHAPLGEVAEVDFQHVYSGDSFRLHGATCVWWDEHAVGWATDGCHLVLTSPTHTICHCNHIANMAVMMDIEGPLERPGVMFSVMKCVTVVGCVVSVATLA…	#	na	Hormone binding site, GAIN (Pfam) and G-protein-coupled receptor proteolytic site domain	FSVMKCVTVVGCVVSVATLALCVFCLFILKDTRGKTSKVIQANLCLCLLATEIVVLGSLGASGKPGPCAAVVTVFHYLTHATFIWSAIEALHTYASSIKGMEVSGWVLWCCPVVGYIVPMLYVATIHALSSSLAHQTH
7tm_2	Gl_GPCRB33			Clustered with Dm_Methuselah		ATGGGCTGTTCGGTGCTGACAGTCGTGGCCGCACTGTGCTTGACCGGTCACGTGTCCTTGGGCGCGGGTCAGGCCCATGGGCAACAGGACACACATTTGTCTGATGCGGCCGAGGTCGTGATGCCGTCACGGATAGCCGCGGAAGCACGCGATCCGTCTGCGGGCAGTGACGGGAGGCTGAGCAAGTCACAGCTGGCTGCCGTAGAGGAGGGCGACACGACACCCTTCATCTGGGATGCTACAACCGCTGCCTCTTTGGGCGTTGTGTCTGCCGCCCCTGAACACCACGTCTTCAGGGTTGACGGGCAAGAAGACGGCGTCACTACAACTCCAGAAGACATCGTCACCACACCCCCAGAAGACAGCTTCACTGCGTCGCAGAAAAACATCACCACCCCC…		MGCSVLTVVAALCLTGHVSLGAGQAHGQQDTHLSDAAEVVMPSRIAAEARDPSAGSDGRLSKSQLAAVEEGDTTPFIWDATTAASLGVVSAAPEHHVFRVDGQEDGVTTTPEDIVTTPPEDSFTASQKNITTPRGNVSATHEGSGDLVMTPILEDGRVPTRVLQLVICTCPLPTPDGCRRFLSDLYIDGKDDQYLDTKKPVAALSVVVHNVTCEKEDHRFKTFSEGQFFLRDRGDLVVRNVDYLDGLRVNDYCADPRKDKLGYIKWTIKACLPPPSVPRCCPVGQALRDGKCEAADTPVILQPPMSAGINKPPIYWPVIKNHYNPVTCASDPLIAIPLVPIESYLLAVPTGLTHIWHPSDSHITRKFTYPPDLCVDGYVETSGSVRYTANICYTYPEEL…	#	na	na	RETALPVCQGISLLFLALTVGCYCVVPELLQGGGWYQLFHVLPLMLGYASMLAQNLFSRQWATATCLAMGIVLQFGFLSTFFWLNVLCFEVWRKIRSLNNYRAASTIPIWVYLLYAFGVPAAIGVLTVCMQLFAPDGVPGVVKPTLAKSRCFFADPLAHFLYFYGPIAFLFLCNIAFITHTFWTYRKFEQNASVLKKNSAEITTTAKKAVEQSRRKRDYLSDFKQQFSLLVLMSSCWVAEVLSWLIPPPELWSVTDLLNSLQGFFI
7tm_2	Gl_GPCRB34			Clustered with Dm_Methuselah		ATGTCGCAGCCACAGCCTCTGCACCCTGACCACGGGCTCTCCTGCCATTCCTTTCCAGGCTTCTTCAAACACCTTAGTCTGCTTGCCGCCTTCTTCTGGCTCAACGTCATGTGCTTCGACATCTGGAGGACTCTCAGGAAGACGCGGACGGTGATGGACGGACGTGTTGGGCTGCGCCGTTTCCTGCTGTACTCCCTGTACGCGTGGGGCTGCCCGCTGCTGCTTGCCATCATTGCTGTCATCGTGGACCAGAAGGCCACCTCAGATGACGTCCTACGACCTAACATCAGCAAATACTGTTGGTTCAACGGCCAGGCGGCTCACTGGCTGTACCTGTACGGGTGGGTGCTGCTGCTCGTGCTGGTCAACATCGTCTTCTTTGGGTTGGTGGCGGCGATT…		MSQPQPLHPDHGLSCHSFPGFFKHLSLLAAFFWLNVMCFDIWRTLRKTRTVMDGRVGLRRFLLYSLYAWGCPLLLAIIAVIVDQKATSDDVLRPNISKYCWFNGQAAHWLYLYGWVLLLVLVNIVFFGLVAAILCRAQNDPLLTRSREYNRERMWLYVRLFLVMGVTWLAEVISWQSGACVALIVPNILNALQGFIIFLVFVCKKTTRKKVRESWGGCCGHAGKMVTRPLATLTTSLSSSRRDSSCSSSVRYSPSTKRSPAASYAKTRDALPPVPLQTLQEAPDEPSEASPRTDADEATVIPRMCQETDTEGEKLEETTPLKVEESTSPSENNREN*	#	na	na	SQPQPLHPDHGLSCHSFPGFFKHLSLLAAFFWLNVMCFDIWRTLRKTRTVMDGRVGLRRFLLYSLYAWGCPLLLAIIAVIVDQKATSDDVLRPNISKYCWFNGQAAHWLYLYGWVLLLVLVNIVFFGLVAAILCRAQNDPLLTRSREYNRERMWLYVRLFLVMGVTWLAEVISWQSGACVALIVPNILNALQGFII
7tm_3	Gl_GPCRC1				boss receptor	CTCACCCTCAACAACACCGCTGGCCATGGTGGGGCAGACGCCTATGGCTACCACCTCTGGAACTACCGGCGGCTGGGGGCTGAGTACGGCTACGTCAGTGCTGGCGCCTGGCAAAATGGAATGCTGCGCATGGACAAGCCCGGATTGGAGTTCAAGATTGGAGGCTTCCCACCAGACTCACGTTGCCTTGCTGGGGCCTGCCTGGAAGTGTGTGCCCCCCAGTCAGCCTTGTATGCAGCCATGGCCCTGCCCAAGCCCCTGCCCATTGACAGCAACTTCCACACAGTGTACGGCATCACCACGGCCGTGCTGAGCCTACTGGGCGTGGTGGCCTGCCTGGCCTGCCTCATCTACCTCATGGCCACTTTCCCCCCAGCAGCCGGTGCACCAGTGCTGGGC…		LTLNNTAGHGGADAYGYHLWNYRRLGAEYGYVSAGAWQNGMLRMDKPGLEFKIGGFPPDSRCLAGACLEVCAPQSALYAAMALPKPLPIDSNFHTVYGITTAVLSLLGVVACLACLIYLMATFPPAAGAPVLGCLALAGCLMVYAANFAFIFQPTEGTCAVRRLLPGVAYALVYAALLVKALHACRLAAAAARDSASGDSGDSSAKSPLLARVCGQLVVTVALVLVQVVLATAWLTLYPSEVDLAGNSWQCAPTEDFEAELVTSLAYVMVLLAATAALCLEAWHSGAASGETRWVLAASLFSIVSWCIWTVAATQAPRHLRDPAIVIGNLVSASAVLVILMARTVTLYTQFNRDVKELEMRSHYTATNSLCNASLSAHKVPPDGTPPHLPPGLDLSTPG…	#	Metabotropic glutamate receptor	na	PLMVFLGLVANALCLLVLTRPNLRSTRVNWYFLALASSDLLVCLFHIPVITTITGCTFSSYAEAFYFTHFGWTLVGVCQSFGVYIIVWLSFDRFIAVWMYKAYPKIQQQPNVKRNRLLVTAAACIIFHFVYMVQAEVRC
7tm_3	Gl_GPCRC2				Orphan	TGCTGCTGGAGCTGCAAGGACTGCCTGTCGTACCAGTACTATAACAGCACAGAGCACATTTGCAAGGACTGTTCATTGTGCTCCAAGCCTGACCAAGAGCGACGAAGCTGCATCCCAAAAGAGGAGAAGTCCATTGACTACAGAAGTCGCTGGGCCATCACGTCACTTGCTCTTGCCAGCCTCGGTATATTCAGCACGGTGCTTGTGGGGATCATCTTCTGGGTGCACCTAGAGACACCAGTAATCAAGGCTGCCTCAAGGGAGCTTTCCTACATCCTCCTAGGCGGCATCCTGTTCTCCTTCCTCATGAGCTTCGTCATTGTGGCACCCCCCAACATCATGTCCTGCGGCCTCACCAGGTTCTTCCTTGGTTTTAGCTACACCCTCTGCTACGCTGCC…		CCWSCKDCLSYQYYNSTEHICKDCSLCSKPDQERRSCIPKEEKSIDYRSRWAITSLALASLGIFSTVLVGIIFWVHLETPVIKAASRELSYILLGGILFSFLMSFVIVAPPNIMSCGLTRFFLGFSYTLCYAAILTKTSRISRIFNSSHSSKSHKARYTSPWSQVVIVVMLVSVEVVINVCWLVLKPPSTKTLCYQATDYQVLICNGLDDYSYIVGLIYPLILVAFCTIYAIKTRKCPDGFNEARYIAFTSYTTCIIWLIFVPLYLSTGVADDVRVVTLALSLSLGGFVQLGCLFFPKVHVVLFKPEKNTRDAVMTVVRNSTYAHESSYRKQGHDHHSAPAIFVLTGGQQNGGAPMPLSSPPPHHVMQESPGRVNQVYMSTILSTHNDMDNI*	#	Metabotropic glutamate receptor	na	LYPSLLLVSSFFLGLTLVVYISVPDIRDKLHGRCLISLVAALFVGYTLLAITRLAAGTLSKSACSFLAFVMHLSVLAAFFWLNVMCFDIWRTLRKTRTVMDGRVGLRRFLLYSLYAWGCPLLLAIIAVIVDQKATSDDVLRPNISKYCWFNGQAAHWLYLYGWVLLLVLVNIVFFGLVAAILCRAQNDPLLTRSREYNRERMWLYVRLFLVMGVTWLAEVISWQSGACVALIVPNILNALQGFII
7tm_3	Gl_GPCRC3				Metabotropic glutamate receptor	ATGGGCGTGCCGTGGCTGCCTGGCGCGGCATGGGCGGCGTGGGCGGCGTGGGTGGCAGCTGTGAGCGTGTCCCGTGCCTTCCCCGGGGTGGCTGGCGCGGGCGTGCAGCTGGCGGGGGATCTAATGCTTGGAGGACTCTTCCCCGTGCACGAGAAGGGGGACGGCGCCCCCTGCTCCAGTGCTGTGTATGACCGGGGGCTGCAGCGGCTGGAGGCGATGCTGTATGCTGTGGACCTGATCAACGCTGACCCCCAGCTGCTGCCCAACACCTCCCTGGGCGTACACATTCTGGACACCTGCTCCAAGGACACCTACGCCCTCAACCAGTCACTTGAGTTCATCCGTGTGTCCCTCAACGCACTCGACACGTCCGGACTGGAGTGTGGCGACGGGAAACCA…		MGVPWLPGAAWAAWAAWVAAVSVSRAFPGVAGAGVQLAGDLMLGGLFPVHEKGDGAPCSSAVYDRGLQRLEAMLYAVDLINADPQLLPNTSLGVHILDTCSKDTYALNQSLEFIRVSLNALDTSGLECGDGKPPRVKYRAKPVRGVVGGSYSSVSLQVANLFRLFHIPQVSPASTARALSDKGRYEFFARTVPPDTYQAMAIMDVMQLFNWTYISTIHSEGSYGEFGIEVIHNLAAERNVCIAVSEKIPHNADHRVFDTALGNLLKKPSARAVVLFTRAEDAREVLKAARRLNLTSYFHWVASDGWGKQSHLVEGLQNVAEGAITVELTSEVVKGFDEYMSRLTPATNTRNPWFKEYWEKFFGCHLGGAPGSDLSCGPDLRITKEAGYQQDPKVQFVVD…	#	Metabotropic glutamate receptor	ANF_receptor domain	FSVMKCVTVVGCVVSVATLALCVFCLFILKDTRGKTSKVIQANLCLCLLATEIVVLGSLGASGKPGPCAAVVTVFHYLTHATFIWSAIEALHTYASSIKVITPYPVFFH
7tm_3	Gl_GPCRC4				Orphan	ATGAGGGACTTGTTTATGTTGAAGGGCATGGTGAGTGGTACCATGTCTCAAGGTGTGTATAGCAGTGCTCAGCAGCAACAGTCCCCACAGCAGTCACAGCAACAAGCTCAACCTGCAAACAGAACAGATAATTCTGCCCTTATCAAGAGTCTTTTGGCCAACAAGGTAACTCCAGCGGGAGTAGGTCAGGCAGGCAGCATGGACCCACACCCCACCCACCAGTCTCCCCATTCACGACCCCTCCTGGCCCCCTCCACACCACCACAGCAACCCAGGGGTGCTTCAGGTGCTGTTTCCTATGTGCAGGCTCTATCCCAGGGTCCCCTGGGGCCTGTGGGACCTATGCTTAGTCCCACAAGCATAGGGTGCACCTCTGGGATGCAGGTGGTGTCTGGAGGC…		MRDLFMLKGMVSGTMSQGVYSSAQQQQSPQQSQQQAQPANRTDNSALIKSLLANKVTPAGVGQAGSMDPHPTHQSPHSRPLLAPSTPPQQPRGASGAVSYVQALSQGPLGPVGPMLSPTSIGCTSGMQVVSGGVAGGAGGQHGLHQPPPPPPSPGVAGRGRVCGDIGSPSRRHGGTTACSRPDGGAAGRARGRRGGAAVSDGRCPEMGGAGGRGLLARLGPLMAVAALACAATDAAATQKRRKTALIEGDILIGALFSVHEFPKQKTASTLTCGKIREQYGIQRVEAAFLAIDQINNNTELLPDIRLGVEIRDSCWYSSIALEQSLEFIRDALSPPGDTTNTSARADSCKAANRKKQMVGVVGPGSSDVTIQVQNLLQLFSIPQVGYSATSRDLSDKAR…	#	Metabotropic glutamate receptor	Periplasmic binding protein domain	RETALPVCQGISLLFLALTVGCYCVVPELLQGGGWYQLFHVLPLMLGYASMLAQNLFSRQWATATCLAMGIVLQFGFLSTFFWLNVLCFEVWRKIRSLNNYRAASTIPIWVYLLYAFGVPAAIGVLTVCMQLFAPDGVPGVVKPTLAKSRCFFADPLAHFLYFYGPIAFLFLCNIAFITHTFWTYRKFEQNASVLKKNSAEITTTAKKAVEQSRRKRDYLSDFKQQFSLLVLMSSCWVAEVLSWLIPPPELWSVTDLLNSLQGFFI
7tm_3	Gl_GPCRC5				Orphan	GCCGAGCGACTGGGCCACGCTGAGCGCTTTACCTTCCTAGCGGGGCCAGCCTGGGGCAACAAGCCAGGGGTCAGTGGTGGCCTGGACAGGGTGTCAGCTGGTGCCATCACCCTCACCACTGAGACCTATGACCTGCCAGACTTCCGTGCCTTTGTGGCCAACCTGACGCTGGAACACCATGCACCACTGCCTGACGAGTGGTTTGAGGAGTACTTCCAGCACAAGTTTGAGTGCCGGCTGTCTGCCAGCAGTCGGGTGCAGAGGCAGTTCGTGCGTGAGTGTCTGGGCACAGAGCACACACACCCCGATGAGCTGGTGCAGGACCCTTTCGTCTTCCACACAGTGTTGGCCATCAATGCTGTGGCCCATGGCCTTGATGCCTACCTCACAAGGCACTGC…		AERLGHAERFTFLAGPAWGNKPGVSGGLDRVSAGAITLTTETYDLPDFRAFVANLTLEHHAPLPDEWFEEYFQHKFECRLSASSRVQRQFVRECLGTEHTHPDELVQDPFVFHTVLAINAVAHGLDAYLTRHCADATTIEECEVVQAELLLEVQRQSRLTLNNTAGHGGADAYGYHLWNYRRLGAEYGYVSAGAWQNGMLRMDKPGLEFKIGGFPPDSRCLAGACLEVCAPQSALYAAMALPKPLPIDSNFHTVYGITTAVLSLLGVVACLACLIYLMATFPPAAGAPVLGCLALAGCLMVYAANFAFIFQPTEGTCAVRRLLPGVAYALVYAALLVKAL	#	Metabotropic glutamate receptor	Metabotrophic glutamate binding site	SQPQPLHPDHGLSCHSFPGFFKHLSLLAAFFWLNVMCFDIWRTLRKTRTVMDGRVGLRRFLLYSLYAWGCPLLLAIIAVIVDQKATSDDVLRPNISKYCWFNGQAAHWLYLYGWVLLLVLVNIVFFGLVAAILCRAQNDPLLTRSREYNRERMWLYVRLFLVMGVTWLAEVISWQSGACVALIVPNILNALQGFII
7tm_3	Gl_GPCRC6				Orphan	GGAGGAGGGGGAGGAAGAGGAGGAGGATTCGCTGCAGCGGCTTATTCAACTGGCGATGAAAGAGGACGAGTTAAACGCTCTGCTGCCACTGACGAGACATTGCGAATGACCTTTGTGCACCCCGAGGACGCCACGCTCTACCTCGGAGCTCTGTTCCCCCTCCACGGTAGTAAAAGGGACTCGGTCACAGGCGAGGACGTCTGTACGCACCTCCAGATGCGGGAGGGCTTCCAGCCGCTGGAGGCGTTGATGTACACACTGGACGAGATCAACAGAGACGACACACTTCTGCCCGGCATCACCCTAGGAGCCATTGCCTTGGACTCCTGCAACTCTCCGAGCCTCGCCCTCAACCAGAGTCTGAGCTTCATCAAAGGTTTCTTGGCCGGCCAAAACCAG…		GGGGGRGGGFAAAAYSTGDERGRVKRSAATDETLRMTFVHPEDATLYLGALFPLHGSKRDSVTGEDVCTHLQMREGFQPLEALMYTLDEINRDDTLLPGITLGAIALDSCNSPSLALNQSLSFIKGFLAGQNQYHDRDFTCGDGTSPTYRGGKFDKVVGVVGGQRSSVSVQMASVLRVIQLPQISYLSTSASLDNRERYPFFLRTVPSDATQAQAILRLMKQFGWTHAGVVYSSEEYGVGGYRELISRAHQYDVCFATPVHALAVHDPNDTYKRAVNDLLQGQFNVVVVFAVREVAVRLLKTVRLSGHQDRFLWLGSDGWTYNTPQDVAPVAEGTLGIQPLARSMPGFDEYFTGLTPQTNARNPWFPEYWMLHDTLEHSRHHYHPGARSLDSRAQTSSM…	#	Metabotropic glutamate receptor	ANF receptor	NALVLAGNTLVILAVFLSSKLRTVTNLFIVSLAVSDLLLGVSVLPFSMAYTVFESWVFMAAWCSMWQAIDVWLSTASILNLVVISLDRYVAVTRPVSYPSRMTHVRAKVLIALVWVISFLICLPPLVGWTGSERAQTVVVEPDCTRSCSLNDDPWYVVYSACGSFFLPAVVMLFFYWKIYCAAAETTRAINQGFRTTKNKRIL
7tm_3	Gl_GPCRC7				Orphan	ATGACCTTTGTGCACCCCGAGGACGCCACGCTCTACCTCGGAGCTCTGTTCCCCCTCCACGGTAGTAAAAGGGACTCGGTCACAGGCGAGGACGTCTGTACGCACCTCCAGATGCGGGAGGGCTTCCAGCCGCTGGAGGCGTTGATGTACACACTGGACGAGATCAACAGAGACGACACACTTCTGCCCGGCATCACCCTAGGAGCCATTGCCTTGGACTCCTGCAACTCTCCGAGCCTCGCCCTCAACCAGAGTCTGAGCTTCATCAAAGGTTTCTTGGCCGGCCAAAACCAGTACCACGATAGGGACTTTACTTGCGGGGACGGCACCTCTCCTACCTACCGCGGCGGCAAGTTTGACAAGGTGGTAGGCGTCGTAGGTGGCCAGAGGTCCTCCGTG…		MTFVHPEDATLYLGALFPLHGSKRDSVTGEDVCTHLQMREGFQPLEALMYTLDEINRDDTLLPGITLGAIALDSCNSPSLALNQSLSFIKGFLAGQNQYHDRDFTCGDGTSPTYRGGKFDKVVGVVGGQRSSVSVQMASVLRVIQLPQISYLSTSASLDNRERYPFFLRTVPSDATQAQAILRLMKQFGWTHAGIVYSSEEYGVGGYRELISRAHQYDVCFATPVHALAVHDPNDTYKRAVNDLLQGQFNVVVVFAVREVAVRLLKTVRLSGHQDRFLWLGSDGWTYNTPQDVAPVAEGTLGIQPLARSMPGFDEYFTGLTPQTNARNPWFPEYWTLRDTLEHSRRHYHPGARSLDSRAQTSSMNLTEPYLHEPWLHFVRDAVMAFAHALHDMWEEECD…	#	Metabotropic glutamate receptor	Periplasmic binding protein domain	DNALVVAMFFKFRTLLTPSNLLLLNLCITDLGICVLGGFPFSGVSSLAGRWLYGDFGCQYYAFMGFLMGIANLTTLLMIALDRYLVTCRQDLRGKLTFRRYYQMIAFIWLWSLFWSVCPLLGWASYGYEPSVTTCTINWQHNDSSYKWYIMTLCVMVYLVPLILMCSCYYQAARFLHRARDSGDS
7tm_3	Gl_GPCRC8				Orphan	GAGGAGGAGGAGGAGGAGGTGTGGCCGGAGGATAGGGAGGAGAACGGCGGGGAGGCAAGGGAACAGCTCTCCTTCTTCAGAGGCTCCCACAAGTGTCACAGGGAGACCTCCAAGTGTGTGTTCCGCCGTGGCCATGGCTGGGTGCGTGGCGGCTACGTGTGTCGCTGCCTGCACGGCTACTTCCCACAGAACACAACCTTTAACGGCACGCTGGTTGAAGTGGCGTGGGAGGGAAAATTGGCACATAACAACCCAATCTATGACCAACTATACACCTGCCGCCCCTGCCCCAAGAACTGCCAGAACTGCACCCGCGATGAGCCCTGCGACGCCCCCTACAACTGGCCCTTCAGGATAGCGCTGTTGTCCATCTCGTCGCTGTGCATCGTGTTTACCTTC…		EEEEEEVWPEDREENGGEAREQLSFFRGSHKCHRETSKCVFRRGHGWVRGGYVCRCLHGYFPQNTTFNGTLVEVAWEGKLAHNNPIYDQLYTCRPCPKNCQNCTRDEPCDAPYNWPFRIALLSISSLCIVFTFVLMALVYHYRSVKVFRLASPTFLCICLIGCTIMYLEMAAIFPVLDTYSCVATKWTRHLGFCITFSSLLMKTWRVSLTYRVTSAHKIKLTDKQLLQWLTPILLIMLVYLSAWSLSATPSAEVKEDDRNLKYMQCRYDWWDHSLAMGEVLFLMWGVKVCFSVRKAESFFDEAKYISWAVYNIAVVNIVMVTFHLLIFPNAGPDIKYLFGFLRTQLSTSTTVLLIFGPKFYRIVQGTGDQYDNRARAKGVTASFSLNGLGVMNDEPADL…	#	na	na	PIFTDEEHEDLHSFVATLGGVCVAFSALTVLTYLIDWRAANKYPVLIIFYINGCFLVASIGFMVQFHPGVRQDLTCRSDGTLREGEPSSGGNISCVVVFVCLYYFMVAGGLWVVILAYSLHTSFKSYAAGLCGDELERRAAYFHLLSWSLPLVLTITIMALAQVEADSVAGVCFLSSSIYIRIGFLLLPIIVVDIIGGFFLVRGMIKLIYLKMECFNIISDSANNKIVETIVRLAIVTVALTTFTGITIYCHIYQYMNQSHWDKALRDYIMCVTNMTASAEIRHGSSLCTILDRPSINVYKLHLLAFFGAGIIMSSWCWTPNTIQAWKRFLKRVAGV
7tm_3	Gl_GPCRC9				Orphan	ATGGTAGGAGTGTTGGTGATGAGTGGTGGTGGTGGTGGCGGCGGGAGTTGCGGTGCGGTGCAGCCTCGTGCCGTCGAGCAGGTGGTGGCCGCGGCGTGGGCGCTGGACACCATTAACAACCAGACCCAGCACGATTACACCATCGGTATGCGGGTGTACGACGCGTGCGGGGACGAGGATGCGGCGTTACGGCAGACTGTACGCCTTCTGCAGGACACGGCGGCCCCTTCCCCGCCCCTCCTTGGCGTGGTGGCCCTGGGGTCGAGCAGGATGGTGTCGGGCACGGCCACGCCCCTGCACGCCTTTAGCACGCCCATCCTCATCACAGACGCCCGCGCCGCCCGCACCGCCACGCCCACCGACAACACCTTCACCACGGCGCCTCACCTCACCGACCAG…		MVGVLVMSGGGGGGGSCGAVQPRAVEQVVAAAWALDTINNQTQHDYTIGMRVYDACGDEDAALRQTVRLLQDTAAPSPPLLGVVALGSSRMVSGTATPLHAFSTPILITDARAARTATPTDNTFTTAPHLTDQLQAVLAAAVRVGGGVVGVSVVSSCAHATDVLQEQASRAGLKLLHVLQVDNEPDLTKKITHFINSNVSFGSVVVALLSAAELNVFITEVDEQVLRKAGLRWVLSTIGGEPLATELTEKGVRNKFSGSLLVESHSPVIPGFSHYFAEAILNKTSVAAPLAHQYMETVAHCDVKVVGVTASPCIGRETLAGVVQGSSTTATVKAVSSLAAAFRLVQIEKCSEGVRCLQALRHDLHQDVLKALLKLSFTVGDGADRIRYTADGRLVNSFS…	#	Metabotropic glutamate receptor	ANF_receptor domain	ACLGAVASLYITVYVSLRVCDGTLRGPQVLGAVLLMGVMGVFASCVVYILPPGAITCAMRQWAPPLCLALCYGILLVKSMHLRALVAVGAEGEVSQLNLHISLLFIVGVQMALCMLGHAGGLSVGQDPLVKVEPSGSRLCGLKPLATLATRTYLLFLLVLCLLLAAFNRKIQRNHNEGHWLLLTSCVSVPVVVAWSIMSYLAPPSLEAPTTSVALLILASIILGLIFIPKMRV
Frizzled	Gl_GPCRF1					ATGACGGCAGTCATCATAGCTGCCATCACTTTGTTTATATGGCCTCTACACACACTTTCATTAGAACATTTCGATACTGTCGTCTCGCAGAACTACAATCACTTCAACCGACAATCCAATCCAAAATGTGAACCAATTACTATTCCAATATGTGCAGACAAGGACATGATGTACAATGAAACTATATTCCCTAATCTGTTAAATCATCAGACACAAGAAGACGCAGACATCGAGATCCACCAATTTTCACCATTACTCAAGATCAAATGCTCGGCCGATCTGAAATTTTTCCTCTGCACTTTATATGCACCTGTCTGCACAGTCATGAATCGACCACTTCCACCTTGTCGATATTTGTGTGAATCTGCAAGACAAGGTTGCGAGAATGTCATGAACAAA…		MTAVIIAAITLFIWPLHTLSLEHFDTVVSQNYNHFNRQSNPKCEPITIPICADKDMMYNETIFPNLLNHQTQEDADIEIHQFSPLLKIKCSADLKFFLCTLYAPVCTVMNRPLPPCRYLCESARQGCENVMNKFGFDWPPSFDCEQFPRAGGLCVGENRTSSDTTGRKGHQKKIVESNTAYSCPAKLSVKSIEEATQYQLQLSSTATTQCAFPCEPDRYERVFFGVNERSFLRYWTGMWSIGCAVATLFTILTFMIDMPRFEYPVRPIFFMALSYLIISITYIVGFVTENQLSCIDNPNSGSMTRLTTQGTGPISCTLLAMLNYFFTVASCIWWVILCVTWFLAANMKWAPEAIHRMAPYFHFAAWGTPASLTICILILHKVDGDPYTGICSVGNFDGN…	#	Frizzled	Frizzled (extracellular domain)	GNGSSMVMFCRRLRHLTAAEVLLLNLAVMHLCLAVFSYPAPTVSSFAHRWLFGNVGCQLYGFVCYTLGIATIMSMAALAVVRYLKTCTHTYSRTITTQHMKVVLMGVYLYSLFWSLLPLLSLASGYEVEPFGTSCTLHWTSTEQAARIYILLVVVFVVVVPFLVMLWCYLEIVLLVRRNHRKKLIMAKRSGHSQGRTELKLTLVSGLVCIGFLVAWLPYTVVSVLYGLLGRESPIYLTLAPVLLAKSSCAYNPVIY
Frizzled	Gl_GPCRF2					ATCACAATGCCACACCCGCCCCCCACCACAACGCCCCTCACCACAACGTCCCACCCACCCCCCACCACCACGGCCAGTACCACCGCCCTGCCGCTCGTGACAGAGGGCGGCCGCTGCCAAAAGGTGACGGTGTCGCTGTGCCGGGGCCTGCAGTACAACATGACCGTCATGCCCAACATTCTGGGCCACAACACGCAGGAGGAGGCAGGCTTGGAGGTGCACCAGTTCTTCCCGCTGGTCAGGGTGCAGTGCTCCCCGGACCTTCGCTTCTTCCTGTGCAGTGTGTACGTGCCCGTGTGCACCATCCTGGAGCGGCCGCTGCCGCCCTGCCGCCACATCTGCCTCTCCGCCAGGGACGGCTGCCAGGACCTCATGAACAAGTTCGGATTCCAGTGGCCA…		ITMPHPPPTTTPLTTTSHPPPTTTASTTALPLVTEGGRCQKVTVSLCRGLQYNMTVMPNILGHNTQEEAGLEVHQFFPLVRVQCSPDLRFFLCSVYVPVCTILERPLPPCRHICLSARDGCQDLMNKFGFQWPESLDCNKFPAGPNELCVGENSTSPQPPSPPFPVSDPPPPLDYAGKDFQCPLHFKVPKDAKYKLRVGGVEAPDCGAPCHGMFFDEEQLTFSRRWVGGWAAVCLASTTFTVASFLADVRRFRYPERPIIFISMCYWFMAATYVVGLWQGDRIACDDPWDPPQYLPELRDRMIRTITQGVERQWCTIVFMTLYFFTMAASIWWVVLTLTWFLAAGLKWSHEAVENNSAWFHLAAWAIPAVKTIIILATENVEGDVMTGVCFVGLWDVRA…	#	Frizzled	Frizzled (extracellular domain)	GNMAALYIITKSETQRYRKQTFMLRCLVGNDLTALLGSLIQMYVRLYLPNPNEKWLCASRVLFRAFGLGSGCVALVMAVERWLALTHPFVYPRHVTHSVIRRTILVLWVITLLLVCSPFFGFGLWYSESLRPHCVRYRFGTELVDRVYAYVIFAYGMIMCTVIVCCNLSVIRVLYRMRERLLPRRHSRASCRSAASTNGEAGVNLATPEELSFARLMAILSITFVACWVPQLMTIVVGQVIGNDPKYKFFYRIPDIFILLNFCLDPFMY
Frizzled	Gl_GPCRF3					ATGGCGGGGCCCACCACCACCAACACACTCCTGTGGGTGACTGTGGGCGTGTGGGTGGCCTGCTGCTGGCCAGGGGCGTGGGCCGATTACTCCGTGCTCATGTCACAGGAGCACCCAGGGGGCCCGCTGCACTGTGAGCCCATCCGCATCGCCGCCTGCAGGGACATGGGCTACAACCTCACCTCCATGCCCAACCTGGTGGGGACTGAGCTGCAGAAGGACGCCGAGTCTCGCCTCAACTCCTTCAACCCGCTCATCCAGTACGGGTGTTCGTCGCAGCTGCAGTTCTTCTTGTGCTCCATCTACACGCCCATGTGCACCACGCAGGTGCCCACGCCCATCGGTCCGTGCCGCGACCTGTGCCTCACCGTGCGGGACAGGTGCGCGCCCGTCATGGCT…		MAGPTTTNTLLWVTVGVWVACCWPGAWADYSVLMSQEHPGGPLHCEPIRIAACRDMGYNLTSMPNLVGTELQKDAESRLNSFNPLIQYGCSSQLQFFLCSIYTPMCTTQVPTPIGPCRDLCLTVRDRCAPVMAELGYPWPAFLNCSRFPPENNDKYMCMEGPGEKMPPFSPPTTSPRPQPPRRCSQYAHAHKYRYINATGTCAPLCQANISFSSNDKYFAGVWMAIWAVACFAVTLFTVLSFLLDAAAFRYPERAAVHLALCYNLVSVGYLVRLVAGPDRVTCHTDQDLGLVAVTEGALHTTCALVFLLLYYFSTAASVWWVMLCVSWLLRAWRGWGHEQILRHSSAFHIAAWGLPAAQAIVCLVFRKVDADELTGTCYAGQQNTETLVRFVLVPQFLY…	#	Frizzled	Frizzled (extracellular domain)	ALCYLYSGTRRHSTHTVFYLFLCTLIWTDFWGKLFTTPPAIISYAFGRWMGGKHMCLFHGFTMILVQQVTHLTVAGMAVERLLAICHCYLYQRAVTFTRCWYFLACIWVSSLLVCLLPLFGLGQLNLQYPFTWCYVNIHLCSNTPLRHRFFTTALGSINIGCLFTVVVCNVCVVGSLLRMRLSRQIPAHLTSARRPSVHNDQELQMVVLLVVITISFIVSWAPLNIILVSNRFWPPHLTREDHMQDLVAIRLASISQILDPWVY
Frizzled	Gl_GPCRF4					CGCCCCGCCCCGCCCCGCCCCTGCCCCGCCATGGCCAGCTCCGTGTGTGTCTCCTACGTGCTGCTGCTGGTGGCCACGCTGGCGGGCGCCACCGAGGGCGAGACGGCCAAAGAGTCCCGCTGCGAGGAGATTACGATCCCCATGTGTCGCGGCATCGGCTACAACAACACGTCGATGCCCAACCAGTTCAACCACGACAGCCAGGAGGAGGCCGGCCTCGAGGTGCACCAGTTCTGGCCGCTCGTCGAGATCCTGTGCTCGCCCGACCTCAAGTTCTTCCTGTGCTCCGTGTATGCGCCCATTTGCATCGACGACTACGACAAGCCGCTGCCCGCCTGCCGCAGCGTGTGTGAGCGGGCCAAGGCGGGCTGCGCGCCCATCATGCACCAGTACGGCTTC…		RPAPPRPCPAMASSVCVSYVLLLVATLAGATEGETAKESRCEEITIPMCRGIGYNNTSMPNQFNHDSQEEAGLEVHQFWPLVEILCSPDLKFFLCSVYAPICIDDYDKPLPACRSVCERAKAGCAPIMHQYGFEWPERMDCSKLPEYGDSDHLCMDKSNGSAPERKTTKMSTTSLDKECEGKNSRYCPKTPQDACQCSCKLPLVQPDAAYRQFGKSNNQSFSVGPVSDCALPCHAVYFSPEERTFAGVWITTWAVLCGVSTLTTITTFLIDMDRFKYPERPIIFLSGCYFMVSLGYVIRLAAGHDDVACDGNMIIYNYHLVRHNPHDSGLCTTVFLLVYFFGMASSIWWVVLAFTWFLAAGLKWGNEAIAGYSTWFHLAAWLIPTVQSIAVLMTAAVDG…	#	Frizzled	Frizzled (extracellular domain)	ALCYLYSGTRRHSTHTVFYLFLCTLIWTDFWGKLFTTPPAIISYAFGRWMGGKHMCLFHGFTMILVQQVTHLTVAGMAVERLLAICHCYLYQRAVTFTRCWYFLACIWVSSLLVCLLPLFGLGQLNLQYPFTWCYVNIHLCSNTPLRHRFFTTALGSINIGCLFTVVVCNVCVVGSLLRMRLSRQIPAHLTSARRPSVHNDQELQMVVLLVVITISFIVSWAPLNIILVSNRFWPPHLTREDHMQDLVAIRLASISQILDPWVY
Frizzled	Gl_GPCRF5					AAGGATTGCCTGCCAGTCTTACAGAAGTTTAACTACACTTGGCCGGCTGCCCTGGACTGTGCCCGGCTGCCTAACCCAAGTCCAGAGACCCTGTGTATGGAACCTGACTCAAACTCCTCCTCTTCCTCCCCATCCTCCCCTTCCTCACCTCTTCCCGACCCTCATGTCCCTCCGCCTCCTCCCCAGGACCCCTCGCCCAGTCTGTGCCCCCCTAGACAGACATGGGTGGGGGCAGGGGGCTATGGAGGGTGTGCACCGGTGTGTGAGAAGGATGTGCTCTTCAGGAGGACCGATAAACACTTCGCTGAGGTGTGGCTGTTGGTGTGGGCAGGCCTATGCTTTGCCTCGACCTTGTTCACCGTCCTCACCTTTTGGCTGGAGCCGGCACGCTTCAGGTAT…		KDCLPVLQKFNYTWPAALDCARLPNPSPETLCMEPDSNSSSSSPSSPSSPLPDPHVPPPPPQDPSPSLCPPRQTWVGAGGYGGCAPVCEKDVLFRRTDKHFAEVWLLVWAGLCFASTLFTVLTFWLEPARFRYPERAIICLSLCYLLYCLAYLARLVAPVGILSCEKSPSGVLHLTVEGLLSSGCIITFILQYYFSLASGIWWVVLTFTWFLSAGKKWSSEALQAYASYFHTIAWGVPAIATILVLMLKQVDGDELVGLCYVGLSQHWAHLGFVIVPLSILLALGTLFIIFGFVALFRIRRAIKSEADNSQVDAATTATTTTPLSLTTNPTSTTASSPTTSPRTLSNINKLEKLMVRIGVFSVLYTVPAVCVISCNVYELMWRRRWREMAAQAALRCGG…	#	Frizzled	Frizzled (extracellular domain)	ALCYLYSSHRRSNTHTVFYLLLCTLIWTDFFGKVSTTPPALVSYAFGRWMGGREMCHLHGFTMILVQEVTHLTVAAMAVERLLAICHGYLYERLVTFSRCWYLLASIWVSSLLVCLLPLFGVGEFYLQYPFTWCFINIHVCPSTPLRHRLFTTAMGSFNAGCLLVIVICNVCVVGTLLRMRLSRKIPAHLCSRGRRASVQRDQELQMVVLLLVITFAFVLSWAPVTRLQCCYRLWPPHVTREDHMEDLVAIRLVSINQILDPWVY
Frizzled	Gl_GPCRF6					ATGGAGTCACCCAGAGTGGCTGTCTTCATCCTGCTGCTGTGTGGTCTGGATGTTGCCTTCTCTGGAGATGAATCTGTTGCAGTCTCTGCCACTCCATCCCCCTCCAGCCATCCCACAATTGATATGATGATAAACATTACCAAAGTCACAGGAGTTCCAGAGGAAAACACTCCAGTTACACCACCTCGGCAGTCATCCCCTGATGACCTTCATTTGTTGAATGCTGTCACTCAGGTTGACCAGTGTCATAAGAGAGCTGAGTGCATTCCCTTAGAGGAGAGTAGCTGTCTGGGAGTGACACTGCCCTACACACACACATCCCTAGCACTCTCGGGATTCCCAAACCAGAGAATTGCAAGGGAACAGTTGGAAGTGTGGTCTGCACTGCGCAACATTCCT…		MESPRVAVFILLLCGLDVAFSGDESVAVSATPSPSSHPTIDMMINITKVTGVPEENTPVTPPRQSSPDDLHLLNAVTQVDQCHKRAECIPLEESSCLGVTLPYTHTSLALSGFPNQRIAREQLEVWSALRNIPRCWAVVQPLLCAVFFPQCNNSSVELPSQEMCVITRGPCRLVEYERGWPEFLKCHEEYPHKCKNTVRELKFNTTGQCTPPLVATEEESSWYEGVKGCGVQCANPIFTDEEHEDLHSFVATLGGVCVAFSALTVLTYLIDWRAANKYPVLIIFYINGCFLVASIGFMVQFHPGVRQDLTCRSDGTLREGEPSSGGNISCVVVFVCLYYFMVAGGLWVVILAYSLHTSFKSYAAGLCGDELERRAAYFHLLSWSLPLVLTITIMALAQV…	#	Frizzled/Smoothened	Frizzled (extracellular domain)	IAEDVTTYTGLVLTLVLLLLAFIAFCLLRGAQTNSNTIHKNLTACLFLVQLLFLTALKIRHFLLQQNFPCKLVAIGLHYFWLCVFTWLLIEGVHLYRMLTEMRDVNHGQMRFYYSCGYGLPAIIVGLSVGVRADQYGNHFFCWLSIYESVVWGLVGPICAIVIIILLVFVMAIRASLTLKGHVEGFGNLRTLLWLGILFLPLLGATWVLAVLSVSENLEILHYFFSVFSLLTAVFI

## Sheet: Reference list
Rhodopsin-like receptors
Aa_CRZR		NIATMWSIRKNRKSRRLARHNWSAIYSLIFHLSIADLLVTVFCIIGEAAWSYTVEWVAGTVACKLFKLLQMFSLYLSTYVLVLIGVDRWVAVKYPMKSLNTARRCHRFLCGAYSLSFLLSIPQWMIFRVAKGPFLEDFYQCVTHGFYTDRWQEQLYTTFTLVFMFIIPLLILIGTYLSTFRTISSSEKIFRIETSAVDRSYYRRSDTNRQRLIHKAKMKSLRISVVIVVVFIVCWTPYYIMMLIFMFLNPTERLGEDLQTGIFFFGMSNSLINPLIY
Ag_CRZR		NVATMWNIQKNRKSRRVTRHNWSAIYSLIFHLSIADVLVTGFCLIGEAAWYYTVDWVAGNLFCKLFKLCQMFSLYLSTYVLVLVGVDRWVAVKYPMKSLNTARRCHRFLFVAYLLSFLLSTPQWMIFRVAKGPFVEDFYQCVTHGFYTDRWQEQLYTTFTLVFMFIIPLLILIGTYLSTFMTISSSEKIFRIDTSAVDRTTYYRRSDTNRQRLIHKAKMKSLRISVVIVVAFVVCWTPYYIMMLIFMFLNPTERFGEDLQSGIFFFGMSNSLINPLIY
Am_CRZR		NLATIYSIVRCRRRHHSWSAIYTLILQLAVADLFVSVFCIGGEAMWNYTVEWIWGNVACKLFKFFQVFSLYLSTFVLVLIGVDRFFAIRYPMKGMNTADRCLKFIVAAWILSFVLSLPQIIIFRVVQGPFVEKFEQCVTYGFYTEPWQEQLYVSFGLFSMFLLPLGILIATYVFTIITISRSERMFKVKLANNDICHVNGDVNRRKLMYRAKAKSLRISIVIVTAFIFWWTPYYTMMIIFMFSCPDKHVSDELQNIIFFFGMSNSLVNPLIY
Bm_CRZR		NVATIISIRRSKRCRGRARPSWTAIYSLIFQLSIADLLVTIFCIAGEAAWSFAVQWYAGNIGCKLFKFLQMLALYLSTFVLVLIGVDRWLAVKYPMKSMATATRSGRLVIIAWVLSVILSIPQAVVFRVAKGPFFEEFHQCVTHGFYTERWQEQAYTTLSLVFMFILPLIILVSTYVSTVRTIAQSEKVFKPEVRRQEKYFTPDMNRRRLIDRAKMKSLRMSVVIVAAFLIWWTPYYVMMIIFTFLNPDKNQSEELLNGIFFFGMSNSLVNPIIY
Dp_CRZR		NLATLISIAVSKKGTSSSLYTLLFQLAISDLLVSVWCLSGEAAWTYTVEWKGGQFLCKTFKFSQVLIGFDRLRAIRRPISHRSCLKPICVAWILSAVLASPQLLIFSVLRGPFRELFYQCVTYGFYTEEWQEQLYTVFSLLTMFVIPLIVLIGCYVCIFCTIAKKERAFVIRAPHPSMERWPAESAAVSHFRTRDCQQHRQHSPQRHQHTSFNRRRNNIFKRAKMKSLRISIIIVTAFVICWAPYYFMMITFIFLNPDDKLGEDMQSAIFFFGMSNSLVNPLIY
Dm_CRZR		LKVYVLAVMALFSLLGNLLTIWNIYKTRISRRNSRHTWSAIYSLMFHLSIADVLVTWFCIIGEAAWCYTVQWLANELTCKLVKLFQMFSLYLSTYVLVLIGVDRWIAVKYPMKSLNMAKRCHRLLGGTYILSLVLSLPQFFIFHVARGPFVEEFYQCVTHGFYTADWQEQMYATFTLVFTFLLPLCILFGTYMSTFRTISSSEKMFQGSKLANYSTAKLPTQTNRQRLIHKAKMKSLRISVVIIIAFLICWTPYYVMMIMFMFLNPDKRLGDDLQDAIFFFGMSNSLVNPLIY
Sm_CRZR1		NVATLVNLSRSKRRTVSTMYMLITQLAIADLLVTFFCLVPESVWAATVQWLAGDALCKIIKYLQMFSLYLSTFVLVLIGIDRFIAIRLPMDRSDAHRKCNLLIVCVWLISALLSIPQMFIFRVRRGPFVQDFYQCVTHGYYTTEWEEQVYTTATLVLMFILPLLTIVTTYICTFCTIARNEQVFREYDSDKQMHVSRQKLFRKAKIKSLQITVVIVLAFVVCWTPYYTMMITYIFLDPVSHLSQEVQAGIFFFGMSNSMVNPVIY
Sm_CRZR2		NVATLINLYRSKRRTVSTMYMLITQLAVADLLVTFFCVVPESVWVATVQWLAGDAMCKIIKYLQMFSLYLSTFVLVLIGIDRFIAIRLPMERSNAHRKCNVLIGCVWVLSALISIPQVFIFRVRRGPFEEDFYQCVTYGFYTTVWEEKLYTTSTLVLMFILPLLTIITTYICTFYTIARNEQVFRECDSDKQMHVLRQKLFRKAKIKSLQITVVIVLAFVVCWTPYYMMMLTYIFLDPEAQLSQEVQSGIFFFGMSNSMVNPVIY
Nl_CRZR		VLAVLAVLSAAGNLLTIASIRGSRLASRRRRRRRAWVAVYTLILHLAVADLLVTLFCIAGEAIWSYTVAWVAGDTACKLFKFAEMFSLYLSTFILVLIGLDRFLAVRYPMRSLSTAKRCTKLVAGAWLLSFILSLPQLVIFRVSRGPFVEEFYQCVTYGFYTEPWQEQLYTGFSFVCMFMLPLLILVSTYVSTIITLSKSDKMEVTGKSDPTRHRLIHRAKMKSFRISVVIVTTFIVWWTPYYSMMIIFVFLNPDKHVSNVIPVFSKINPIDSLIILFEIIFLTM
Bd_AdenosineR		VPYMVFEILVAIFAIVGNFMVIVVFQRDRKLRRRTNYYIVSLAMADFLVGSLGVPFAILASIGLPKDLYTCLFTVSLLVVLCTISIFCLVAVSVDRYWAILYPMAYSRNVRTRTAIIIISLCWVAGTIVGFLPLFGWHVKPENEADMTCHFVKVMDYNYLVFLYFATIITPALLMLAFYTHIYRVIVKQVRQIVTMNPMSDSSRRNSNTQVQAGRPCHGGTMLRVLGASRKRDVKATQNLSIIVLFFMICWFPLYTINCIKAFCPQCQVPGKLTLFCIILSHLNSAGNPVLYAY
Dm_AdenosineR		IPYTVFEVLVAIVSIIGNVLVIIVFRRERKLRRRTNYYIVSLAMADLLVGALGIPFAILASMGLPRNLHACLFTVSLLVVLCTISIFCLVAVSVDRYWAILYPMAYSRNVRTRTAIFIISMCWVAGTIVGFLPLFGWHADVNHNQECLFVEVMDYNYLVFLYFATIITPALLMLAFYTHIYRVIIKQVRQIVTMNPASDLSRRSSAAVVQVTTPGRGGHTGTMLRVLGAARKRDVKATQNLSIIVLFFMICWIPLYTINCIKAFCPDCYVHPKLTLFCIILSHLNSAVNPVLYAY
Px_AdenosineR		NAMVIHVFRRDRRLRRRTNYYIVSLALADLLVGLLGIPFAILASVGQPRNLHACLFTVSLLVMLCTISIFCLVAVSVDRYWAILHPMCYSRNVRTRTAIVIISICWVAGAGVGFLPLLGWHAAAGDHPDCYFVEVMDYDYLLFLYLATIITPSLLLVLFYAHIYRVVVKQMSEVMTVENGSGRVTGGTMLRVLGAAQKREVKATQNLAIIVFFFIICWIPLYTINAINAFRPELDIPNLLTDFCIILSHLNSAINPLLY
Ad_AdenosineR		NTLVIVAFKRERKLRRRTNFYIISLASADLLVGTFGIPFAILSSIGLPRNLHACLFTISLLVVLCTISIFCLVAVSIDRYWAILHPLAYSRNMRTKTTIGIISVCWLIGSIIGFLPLFGWHEEPDEDTCLFVKVMDYDYLVFLYLFTIIIPAVLLLAFYIHIYRVIIRQRKQIVSMSSVDARFSESLPNLANSDTGAQGPPMGGTTGGGGSCRQAALVKRRSRKDNYAGTMLRVLRAAQKREVKATQNLSIIVLFFMVCWMPLHTINCIMAFCPHCQICGAVMLFVITLSHLNSALNPLLY
Pc_AstC_R1		FYAITCVVGLCGNTLVIYVVTRFSKMQTVTNLYILNLAIADELFVVGIPFLMTTSMLGHWPFGSIMCKLYMITTSLNQFTSSLFLTIMSADRYIAVCHPISSPRFRTPMISKLVSLTAWTLSALMIVPVFMYSNTLEDNGLDNCNIFWPESEGVRGEIAFIRYSFALAFGAPLALIFIFYSLVLHKLKTVGPKSKSKEKKKSRQKVTRLVLTVITVYVICWLPYWVLQLTLILSTPKQGHTNFMVVLFMISSCLSYINSALNPILYAF
Pc_AstC_R2		CYAVAFLVGLCGNTLVIYVVTRFSKMQTVTNLYIVNLAIADELFVVGIPFLMITSVLGYWAFGTFMCKLYMITTSLNQFTSSLFLTIMSADRYIAVCHPISSPKFRTPMISKLVSLTAWTTSALMIVPVFMYSNTLEYNDLVNCNIFWPDSFGISGQFVFTLYSFVLAFGIPLVLIFIFYALVLQKLKSVGPKTRSKEKKKSHRKVTKMVLTVISVYVMCWLPYWVLQLALIFSPPGEGQSPFMVILFLISSCLSYINSAINPILYAF
Pc_AstC_R3		LIFLAFGFFLGLCGNTLVIYVVVRFSKMQTVTNLYILNLAIADMLFVVGIPFLMITSVLGYWAFGTFMCKLYMITTSLNQFTSSLFLTIMSADRYIAVCHPISSPKFRTPMISKLVSLTAWTTSALMIVPVFMYSNTLEYNDLVNCNIFWPDSFGISGQFVFTLYSFVLAFGIPLVLIFIFYALVLQKLKSVGPKTRSKEKKKSHRKVTKMVLTVISVYVMCWLPYWVLQLILTFSMPKQVQSRVMIIFFLISSSLSYINSAINPILYAF
Tu_ASTC_R		LYGIVCLVGLCGNTLVIYVVLRFSKMQTVTNMYIFNLALADEMFLIGLPFLIATVKYKSWPFGRLMCQIYMITTSINQFTSSLLLTVMSADRYIAVCHPISSPRYRTPFIAKFICLTVWTVSALLMVPIFMYANVLSHEPKNTLSCNIVFPENEYMNGQKAFTLYSFTLGFFIPFILIFLFYFLVICKLRTVGPKNKSKEKKRSHRKVTYLVLTVITVYVGCWLPYWIGQVYITFQKPNVRHSDLCVSILLLAGCLSYANSAVNPILYAF
Nl_AstA_R		AVPILFGIIVLLGLFGNLLVVIVVAANQQMRSTTNLLIINLAVADLLFIVFCVPFTATDYILPFWPFGDFWCKTVQYLICVTAYASVYTLVLMSLDRFLAVVHPIASMSVRTERNAITAIVVVWVVIVVGCVPVFLSHGVASYVYSSNVQSACVYLQYDPVNRPDGHNKPLFQITFFTTSYVVPLALICGLYLCMIMRLWRGVAPGGHCSAESRRGKKRVTRMVVVVVAIFAICWCPIQVILVLKSVDRYEITNTSVMVQIVSHVLAYMNSCVNPILYAF
Dm_AstC_R1		NTLVIYVVMRFSKMQTVTNIYILNLAIADECFLIGIPFLLYTMQVGNWPFGNYMCKAYMVSTSITSFTSSIFLLIMSADRYIAVCHPISSPRYRTPFVSKLVSAFAWMTSVLLMLPVILFASTVQSSNGNVSCNIEWPDTQNSHTDSTFILYSLVLGFATPLTFILVFYCLVIRKLHTVGPKHKSKEKKRSHRKVTKLVLTVISAYIFCWLPHWISQVALISSAPQRCASRLELAVFLACGCLSYSNSAMNPILY
Dm_AstC_R2		NTLVIYVVMRFSKMQTVTNIYILNLAIADECFLIGIPFLLYTMQVGNWPFGNYMCKAYMVSTSITSFTSSIFLLIMSADRYIAVCHPISSPRYRTPFVSKLVSAFAWMTSVLLMLPVILFASTVQSSNGNVSCNIEWPDTQNSHTDSTFILYSLVLGFATPLTFILVFYCLVIRKLHTVGPKHKSKEKKRSHRKVTKLVLTVISAYIFCWLPHWISQVALISSAPQRCASRLELAVFLACGCLSYSNSAMNPILY
Dm_AstA_R1		NLLVILVVVFNNNMRSTTNLMIVNLAAADLMFVILCIPFTATDYMVYYWPYGRFWCRSVQYLIVVTAFASIYTLVLMSIDRFLAVVHPIRSRMMRTENITLIAIVTLWIVVLVVSVPVAFTHDVVVDYDAKKNITYGMCTFTTNDFLGPRTYQVTFFISSYLLPLMIISGLYMRMIMRLWRQGTGVRMSKESQRGRKRVTRLVVVVVIAFASLWLPVQLILLLKSLDVIETNTLTKLVIQVTAQTLAYSSSCINPLLY
Dm_AstA_R2		NLLVILVVVFNNNMRSTTNLMIVNLAAADLMFVILCIPFTATDYMVYYWPYGRFWCRSVQYLIVVTAFASIYTLVLMSIDRFLAVVHPIRSRMMRTENITLIAIVTLWIVVLVVSVPVAFTHDVVVDYDAKKNITYGMCTFTTNDFLGPRTYQVTFFISSYLLPLMIISGLYMRMIMRLWRQGTGVRMSKESQRGRKRVTRLVVVVVIAFASLWLPVQLILLLKSLDVIETNTLTKLVIQVTAQTLAYSSSCINPLLY
Sl_AstA_R		NALVVLVVAANPGMRSTTNLLIINLAVADLLFVIFCVPFTATDYVMPRWPFGDWWCKVVQYFIVVTAHASVYTLVLMSLDRFMAVVHPIASMSIRTEKNALLAIACIWVVILTTAIPVGICHGEREYSYFHRNHSSCVFLEEQGYSKLGFQMSFFLSSYVIPLALISVLYMCMLTRLWKSAPGGRVSAESRRGRKKVTRMVVVVVVVFAVCWCPIQIILLVKALDKYHITYFTVTAQIVSHVLAYMNSCVNPVLY
Pc_ASTB_R		YGYAMPVLLVVTTVANTIIVAVLWQHHMRSPTNAVLMAMALSDMLTVLFPEPMFFYMYTLDNHAKPLHPEAACYAWSFLHEDIPNLFHTASIWLTVALAVQRYIYVCHPPVARTWCTLPRVIKAIVLIFILATVHQAPRFFDTVYDMVDMEWHGECVSVCSEKLSDWVMLITADTYFPIYFWFRVVFVHLGPCTVLVVLNLLLFTAMKEAQKRRKKLLHDKNSKRECKKLSDSNCTTLMLIAVVSVFLVTEIPLAVITLLHIVSNMGLELFSNESYNMLMYFFILSNSFIIFSYPINFAIYC
Tu_ASTB_R		IMPFLLIVTLITNSLVVIVLAQREMRTPTNLVLLAMAISDMLTLLFPSPWYFYNYTLGYHSKILHPPVACYAYHCMIEVIPAFFHTASIWLTLVLAGQRYIYVCHPTVAPKYCTPPKVARAIVTVFVLSLIVQASRFADRDFQEVTLDSDSGPVYGCRFFTATWVKRLFSEDAYYIFYYSFRIIFVNIGPCTALVILNLALFRALRRAQHKRKKLFQENRRSECKKLCDTNCTTLMLIVVVSVFLATEIPMAITTVSHVIQNSLDIHIASYEYLNLTILFSNFLIMLSYPFNFAIYC
Sv_AstB_R		AMPVLLLVTTVANTLIVAVLWQPHMRSPTNAVLMAMALSDMLTVLFPEPMFFYMYTLDNHAKPLHPPAACYAWYVLHEPIPNMFHTASIWLTVLLATQRYISVCHPSLAPRWCTQNIVTWAIVWVFFFAAIHQTPRVFENYYESMQIEWEGQCVWVCRVTFNSWVTTIKIDVYYPIYFWFRVVFVHLGPCTVLVVLNVLLFKALKEAQKRRKKLLNEKSSSKECRRMRDHNTTLMLIVVVSVFLVTEIPLAVITVLHIMSNSGLNIFSDQSYDSVMRFFIISNSFIIFSYPINFAIYCGMSRQFRETFRDLFVRG
Dm_ASTC_2		LYALVCIIGLFGNTLVIYVVMRFSKMQTVTNIYILNLAIADECFLIGIPFLLYTMQVGNWPFGNYMCKAYMVSTSITSFTSSIFLLIMSADRYIAVCHPISSPRYRTPFVSKLVSAFAWMTSVLLMLPVILFASTVQSSNGNVSCNIEWPDTQNSHTDSTFILYSLVLGFATPLTFILVFYCLVIRKLHTVGPKHKSKEKKRSHRKVTKLVLTVISAYIFCWLPHWISQVALISSAPQRCASRLELAVFLACGCLSYSNSAMNPILYAF
Pc_AstA_R		VVPIIFGIIVLVGLFGNTLVVIVIIANKQMRSTTNYLIFSLAMADLLFIVFCVPFTASDYILPTWPFGSIWCKTVQYLTYVTAYASVYTLLLLSFDRFLAVVHPIAALTIRTEKNALHSITLSWILILTSCIPLYLCHGIKKQKFEDEVYFQCAFLDHEYNHMAFHIGFITTMYFVPLTVIVVLYLMILNRLWYGVSLGGSRSAESVRGKKRVTRMVVIVVVTFIVCWFPIQLVLLLKSLNMYEMTTFNIIMQIAGQVLAYINSCVNPILYAF
Tu_AstA_R		LVPLVFSIIVVIGLLGNSLVVIVVLWDDQMRSTTNVLIFNLAVADLLFIIFCVPFTATDYALKYWPFGDIWCRIVQYLIYVSAFASIYTLVLMSLDRFLAVVHPIASLSIRTEVNAYRAITILWIAIIFLCLPILIVHQVHVDLDSETSHLCHINPAENKFFAPSVFLSSYAIPLTLAFVLYVYMLKRLWHNDIRTGRSVRNKRKVTRMVVVVVVIFAICWGPIHIVLTLRSQGMFEPDSKFKLVTLIVSQILAYINSCINPILYAF
Cs_AstA_R		NALVVLVVAANPGMRSTTNLLIINLAVADLLFVIFCVPFTATDYVMPRWPFGDWWCKVVQYFIVVTAHASVYTLVLMSLDRFMAVVHPIASMSIRTEKNALLAIACIWVVILTTAIPVGICHGEREYAYYHRNHSSCVFLEEQGYSKLGFQMSFFLSSYVIPLALISVLYMCMLTRLWKSAPGGRVSAESRRGRKKVTRMVVVVVVVFAVCWCPIQIILLVKALDAYNITYFTVTAQIVSHVLAYMNSCVNPVLY
Bm_AstA_R		NALVVLVVAANPGMRSTTNLLIINLAVADLLFVIFCVPFTATDYVMPRWPFGDWWCKVVQYFIVVTAHASVYTLVLMSLDRFMAVVHPIASMSIRTEKNALLAIACIWVVILTTAIPVGICHGEREYSYFNRNHSSCVFLEERGYSKLGFQMSFFLSSYVIPLALISVLYMCMLTRLWKSAPGGRVSAESRRGRKKVTRMVVVVVVVFAVCWCPIQIILLVKALNKYHITYFTVTAQIVSHVLAYMNSCVNPVLY
Nl_BursiconR		WVVFLLAMLGNGTVVFVLVFSRSKIDVPRFLVCNLAAADFFMGVYLGMLAVVDASTLGEFRKWAIPWQMSAGCQLAGFLGVLSSELSVYTLAVITLERNYAITHAMHLNKRLSLKHAGYIMLCGWAFAVVLATLPLMGVSDYRKFATCLPFETTTGPWALAYVVFLMFVNGVAFLILTGCYLKMYCAIRGSQAWNSNDSRIAKRMALLVFTDLLCWAPIAFFSTTAAFGLQLVTLEQAKVFTVFVLPLNSCCNPFLYAIL
Pc_Bursicon_R1		WIVFLLALLGNGTVVVVLTFARAKMDVPRFLVANLAFADFFMGLYLGFLAVVDASTLGEFRMYAIPWQTSAGCQVAGFLGVMSCELSVYTLTVITMERNYAITHAMHLNKRLSLRHAAYIMVLGWLFACTMALLPLIGVSDYRKFAVCLPIETKGGGLGYVVFLMFINGVAFLILMGCYLKIYCAIRGSQAWNSNDSRIAKRMALLVFTDFICWAPIAFFSLTAAFGLQLISLKEAKVFTVFILPFNSCCNPFLYALL
Pc_Bursicon_R2		WIVFLLALMGNGVVVVVLVAAYSKMDVPRFLVTNLAVADFFMGVYLGFLAVADASTLGEFRMYAIPWQMSPACQVAGFLGVLSSELSVYTLAVITMERNYAITHAMHLQKRLSLRQAAYIMVVGWMFAITMAVLPLTGVSDYRKFAVCLPFETDGAGLGYVVFLMFINGVAFLILMGCYFKIYCAIRGSQAWNSNDSRIAKRMALLVFTDFICWAPIAFFSLTAAFDMHLISLEEAKVFTVFILPLNSCCNPFLYALL
Tc_CCHamide_R2		NGTLVVIFLRHRAMRNVPNTYIFSLALADLLVIITCVPFTSIVYTLESWPWGVVMCKVSETSKDISIGVSVFTLTALSAERYCAIVNPLRRLQTKPMTVISAGMIWLLATVLALPDAICSRLHVIDLDKPNTSIVICSPFPSITPTRYSQYNIALKSLIYYIIPLCIIACFYVLMAIRLHASANDMPGEVRGAQSLAQAKARRHVARMVLIFVFLFFICFLPHHVFILWFHLYPLAQDAYNDFWHVLKIIGFCLSFLNSCVNPVALY
Dm_CCHamide_R2		NGTLVIIFFRHRSMRNIPNTYILSLALADLLVILVCVPVATIVYTQESWPFERNMCRISEFFKDISIGVSVFTLTALSGERYCAIVNPLRKLQTKPLTVFTAVMIWILAILLGMPSVLFSDIKSYPVFTATGNMTIEVCSPFRDPEYAKFMVAGKALVYYLLPLSIIGALYIMMAKRLHMSARNMPGEQQSMQSRTQARARLHVARMVVAFVVVFFICFFPYHVFELWYHFYPTAEEDFDEFWNVLRIVGFCTSFLNSCVNPVAL
Dm_CCHamide_R1		NGTLVIIFFRHRSMRNIPNTYILSLALADLLVILVCVPVATIVYTQESWPFERNMCRISEFFKDISIGVSVFTLTALSGERYCAIVNPLRKLQTKPLTVFTAVMIWILAILLGMPSVLFSDIKSYPVFTATGNMTIEVCSPFRDPEYAKFMVAGKALVYYLLPLSIIGALYIMMAKRLHMSARNMPGEQQSMQSRTQARARLHVARMVVAFVVVFFICFFPYHVFELWYHFYPTAEEDFDEFWNVLRIVGFCTSFLNSCVNPVAL
Nl_CCHamide_R1		VVPIIFALIFLVGVVGNGTLVFIFARHRNMRNVPNTYILSLALGDLLVILSCVPFTSTVYTFESWPYGELICKLSETSKDISIGVSVFTLTALSADRFFAIVDPMGNFSIGGRGATRCTIMIACGIWLLAALCAVPAAITSYIRDFTDNNKVLFHVCYPYPVEWGPMYPKTVVLIKFLFYYAIPLVIIAFFYSLMARHLILSTRNIPGEMQCQVRQVRARKKVAKTVLTFVVVFAVCFFPHHMFMLWFYYYPDAQSSYNSFWNYLRIVGFCLSFINSCINPIALYCVS
Nl_CCHamide_R2		IVPVIFAVIFFVGVLGNGTLILIFARNRAMRNVPNTYIFSLALGDLLVIVSCVPFTSTLYTVESWPWGEAICKLSEMAKDVSIGVSVFTLTVLSAERYFAIVKPLRRHVSSKPFTIATAIFIWIVSCLLALPAVINSTIQHEIVSKDKVIVYCTPFPEEYGKSYSKFIVMTRFLIYYLIPLCIIGFFYILMARFLVISTQNMPGEQQGQQSNQIKARKKVAKMVLAFVIIFVICFLPIHIFMLWFHFDPEAQEDYDEYWHTLRIIGFCLSYINSCVNPIALYCVS
Pc_CCHamideR		IVPILFAAIFIVGVIGNGTLIVIFARNENLRNVPNTYIISLALGDLLVLFFTVPFVSTIYTIESWPYGNFECKFSELVRDISVGVTVFTLTALSADRYLAIVSTIRRAVGGAGRRTLRTAVGIWVAAGMLATPAALFSQVQAFHVTDEKVINVCYPFPEDLPEWYSRANVIVKALLYYLLPLVVIATFYLLMARHLLSSDDVPGESHVFHRQLRTRRKVAKIVLCFVLIFAVCFLPTHVFLLWFYLDPQASIKYNQFWHALRIVGFCLGFINSCINPIALYCIS
Tu_CCHamideR		YIVPLIFGILFVVGLIGNGTIVYVFLRNKTMRTIPNTYIISLSIGDLLIITGSLPFVSTIYSFDSWPYGSFLCKLSEFFRDVSMGVTVFSLTVLSADRYMAIVLPLRRFTSSRHKELTLAIAGFIWLVSCLLAFPGAYNSFVLQLSITPDKTIYVCYPFPASLGTNYAKFIVLTKFIILYALPLFIISIFYLAMARYLLSSTGPSGFSNSANQTHLRLTKARTKVAKTVLSFIILFAFCFFPNHVFMIGFYFYPNLFTYLTPFWHYLRIVGFILAFGNSCLNPVALYIVSGSF
Dm_DopamineR		GNSLVILAVIRERYLHTATNYFITSLAVADCLVGLVVMPFSALYEVLENTWFFGTDWCDIWRSLDVLFSTASILNLCVISLDRYWAITDPFSYPMRMTVKRAAGLIAAVWICSSAISFPAIVWWRAARDGEMPAYKCTFTEHLGYLVFSSTISFYLPLLVMVFTYCRIYRAAVIQTRSLKIGTKQVLMASGELQLTLRIHRGGTTRDQQNQVSGGGGGGGGGGGGGGSLSHSHSHSHHHHHNHGGGTTTSTPEEPDDEPLSALHNNGLARHRHMGKNFSLSRKLAKFAKEKKAAKTLGIVMGVFIICWLPFFVVNLLSGFCIECIEHEEIVSAIVTWLGWINSCMNPVIY
Ob_DopamineR		GNSLVILAVFRERHLHTATNYFVTSLACADCLVGLVVMPISALYEVLENRWLFTTDWCDVWRSLDVLFSTASILNLCVISLDRYWAITDPFTYPTRMSRRRAAVWIAAVWICSSAISFPAIAWWRAVRTEQVPEDKCPFTENLGYLIFSSTISFYLPLFVMVFTYYRIYRAAVIQTRSLKLGTKQVMMASGELELTLRIHRGGVSSTTNTDARHLFRTASSTPEDLQDLEEPLTVPLHNNGLTRVPSVRINNKQHLSKNFSLSRKLAKFAKEKKAAKTLGIVMGVFIICWLPFFVVNLWSGFCTRCIWQEEIVSAAVTWLGWINSGMNPVIY
Px_DopamineR		GNMLVIMAVVRERYLHTSTNYFVTSLAVADCLVGLVVMPFSALYEVLEHTWFFGVDWCDVWRSLDVLFSTASILNLCVISLDRYWAITDPITYPMRMSGRKAAFLIAAVWVCSGAISFPAIAWWRAVRLEEVPDYKCPFTENLEYIIFSSTISFYLPLFVMVFTYYRIYRAATIQTRSLKIGTKQVMRPSGELELTLRIHRGGTVRQRADVCHGGCTPEEHDQEPLTALQNNGLSRSSTRLTNVTHTKHLPKNFSLSRKLAKFAKEKKAAKTLGIVMGVFIVCWLPFFVVNLLSGICSSCITHEEIVNVVVTWLGWVNSSMNPVIY
Bm_Dopamine_R2		GNMLVILAVVRERYLHTSTNYFVTSLAVADCLVGLVVMPFSALYEVLEHTWFFGVDWCDVWRSLDVLFSTASILNLCVISLDRYWAITDPITYPMRMSGRKAAFLIAAVWVCSGAISFPAIAWWRAVRTEEVPDYKCPFTENLEYIIFSSTISFYLPLFVMVFTYYRIYRAATIQTRSLKIGTKQVMRPSGELELTLRIHRGGTMRQRNDVCHGVCTPEEADQEPLTALQNNGLSRSSTRLTNVTHGKHLPKNFSLSRKLAKFAKEKKAAKTLGIVMGVFIVCWLPFFVVNLLSGICSACIAHEEIVNVVVTWLGWVNSSMNPVIY
Tc_DopamineR		GNMLVILAVVRERYLHTATNYFITSLAVADCLVGLVVMPFSALYEVLEHTWFFGTDWCDIWRSLDVLFSTASILNLCVISLDRYWAITDPITYPMRMTRIRSALLIAAVWICSSAISFPAIVWWRAVRTEPIPPYKCPFTEHLGYLIFSSTISFYLPLFVMVFTYYRIYRAAVAQTRSLRLGTKQVLLGSGELELTLRIHRGGTCKIPNPETRHLYSTQEDEPLTALQNNGLARMASTRLGPHSKNFSLSRKLAKFAKEKKAAKTLGIVMGVFIVCWLPFFVVNLLSGFCLQCIWHEEIVLAVVTWLGWINSSMNPVIY
Nv_Dopamine_R2		GNTLVIIAVIRERYLHTSTNYFITSLAFADCLVGLVVMPFSVIYEVLEKHWLFTLDWCDIWHSLDVLFSTASILNLCVISVDRYWAIKDPFSYPTRMTRRLAILLIALVWLASSLISFPAIIWWRIVRSDNVPQNKCPFTVNLEYIIFSSSISFYLPLFVMVFTYYKIYREAIIQTKSLRIGEKQVTLASGELELTLRMHRGGSFPAESTSETLQDFGVGYTNFHNIRSTCSPSVRVSKQYLFTANKNFSLSRKFAKFSKEKKAAKTLGIVMGVFIICWLPFFVVNLWSGFCARCIWREEIISGAVSWLGWINSGMNPVIY
Cq_dopamine_R2		GNSLVILAVIRERYLHTATNYFVTSLAVADCLVGLVVMPFSALYEVLDNTWFFGEDWCDIWRSLDVLFSTASILNLCVISLDRYWAITDPFSYPMKMTRRKAAALIAAVWICSSAISFPAIVWWRAAREGDMPAFKCTFTEHLGYLVFSSTISFYLPLLVMVFTYCRIYRAAAIQTRSLKLGTKQVLMASGELQLTLRIHRGGTTRERPNHHREPPQHHLQPSNQQDHQQHTANSTPEEPDEEPLSALQNNGLGGPRHRTHMGKNFSLSRKLAKFAKEKKAAKTLGIVMGVFIVCWLPFFVVNLLSGFCIQCIAHEEIVSAVVTWLGWINSSMNPVIY
Bm_FMRF_R		NALSVVVLSRPQMRSSINCLLVGLAACDTVLILTSVLLFGLTAVYPYTGRLRYYYYHVCPHITPYAYPIANAAQTMSVYLTLIVTVERWVAVCHPFRAKSLCTSSRARWYVLGTAAFALAYNAPKFLEAEVVTRSVDGEPVYCVTADLHFRTETYIVVYIHSLYMIVMYIVPFSALAALNACIVRQVRRAQAERARLSRVQRRELGLATMLLVVVLVFFLCNLLPLVTNSFEVFLGDQLENLDPLVKTSNLLVTINSSVNFVIY
Bt_FMRF_R		NAISMIILSRPQMKSSINYLLIGLARCDTVLIIISILIYGLPVIYTYTGQLFDYKFIVHPKIVRFLYPLSCVAQIATVYLTLTVTLERYIAVCHPLQARSFCTYGRARVAVLAIVLSSFLYNLPKFWEVDYYAEVHWKYNVTIYCIYPADLRRNDLYVTIYVHWMYFFICYLFPFLALVIFNAAIYQRVRKANRDLQQLSRHQRREIGLATMLLCVVIVFLICNILPLASNIHETFFSDPPHWLVQTGNLLVTINSSINFIIY
Cs_FMRF_R		NALAVLVLSRPQMRSSVNCLLVGLAACDTVLILTSVLLFGLTAVYPYTGRLRYYYYHVCPHITPYAYPIANAAQTMSVYLTLIVTVERWVAVCHPFRAKALCTSSRARLYVFGTAVFAFLYNFPKFFEAETYVSVDDGELVHCVKPNEAFRTESYIAVYIHWMYLIVMYIVPFTALAVLNACIVKQVRRAQAERARLSRVQRREISLATMLLVVVLVFFLCNILPLVTNSCEVFFENQLEKLDPLVKTSNLLVTINSSVNFVIY
Dm_FMRF_R		EFWVCGVLINIVGVLGILGNIISMIILSRPQMRSSINYLLTGLARCDTVLIITSILLFGIPSIYPYTGHFFGYYNYVYPFISPAVFPIGMIAQTASIYMTFTVTLERYVAVCHPLKARALCTYGRAKIYFIVCVCFSLAYNMPRFWEVLTVTYPEPGKDVILHCVRPSRLRRSETYINIYIHWCYLIVNYIIPFLTLAILNCLIYRQVKRANRERQRLSRSEKREIGLATMLLCVVIVFFMLNFLPLVLNISEAFYSTIDHKITKISNLLITINSSVNFLIYIIFG
Pc_FMRF_R		ILTIVGLLGLAGNLISITILSRPKMRSSINCCLIGLTTFDMIVVTTSVLMFGVPEIGEYTNSMVWYTQGVFQRVTPFIFPVALMAQTGSVYLTVTVTVERYIAVCRPLRARSLCTYGRAKIYVISVALFSVLYNIPRFWEVSYKECNVKEAEFVIVLPTALRTHPYYIEIYIMWMYLIVMYLVPFLSLMIFNFFIYREVRAANHERQQLSRLQKKEIGLAVMLLVVVTVFFVCNVLAFIINILELLGITIELLTNASNLLITINSSVNFIIYC
Tu_FMRF_R		SVNLTLMNKSHSWTPTELINLNPSSIDPPLLFDLSLAHGYSNPEDLPPLVIPPISHSTPTNHHHHQHSLPPSPGYSTELPDDPLNYYVTFVYPLALISQTGSIWTTCLITAERYFAVCHPFRIRTFSNRNRAIWAVVFLSLGAFLYNIPRFIEIEVITSPEGIRSVRQTALRQNRLYYWLYYICLNLALLYIIPLSLLTALNTEIYKAVRRASRNRATLTNQEETELNIASMLVLLVSIFIACNAPAFVVNCMEFFNAPGYEMATIFSNLLVCLNSSINFVIYCI
Sv_FMRF_R		GNFISITILSRPKMQSSINCCLIGLTSFDMIVTTTSILMFGLPEICEYTQTMAWYSQGIYQLITPIIFPLALIAQTGSVYLTVTVTIERYIAVCRPLRARVLCTYGRAKIYVMCVAFFSIVYNLPRFWEVSTKECIIDDEMTMRIVIPTQLRLNAFYIEFYIMWLYLLVMYLVPFLCLMIFNFFIYREVRAANHERQRLSRLQRKEIGLAVMLLVVVSVFFLCNVLAFIINILELMAIVVDELTMASNLLVTINSSVNFIIY
Dm_LeucokininR		SIFYGGISIVAVIGNTLVIWVVATTRQMRTVTNMYIANLAFADVIIGLFCIPFQFQAALLQSWNLPWFMCSFCPFVQALSVNVSVFTLTAIAIDRHRAIINPLRARPTKFVSKFIIGGIWMLALLFAVPFAIAFRVEELTERFRENNETYNVTRPFCMNKNLSDDQLQSFRYTLVFVQYLVPFCVISFVYIQMAVRLWGTRAPGNAQDSRDITLLKNKKKVIKMLIIVVIIFGLCWLPLQLYNILYVTIPEINDYHFISIVWFCCDWLAMSNSCYNPFIYGIY
Pc_LeucokininR		SIFYGSISLVAVIGNALVMWIVATSRKMHSVTNYFIANLALADIIIGLFAIPFQFQAALLQRWNLPEFMCAFCPFFQTVSVNVSIFTLTAIAVDRYRAIVFPLTARPSKFRSKVVIASIWLFSATLAIPNAIALRVRYIKDSLTKEQKPVCLAEGIDPTVMWTYSHVMVGLQFFVPLGIISFAYIRMGWELWGSRTPGNAEDARDAIVLRNKKKVIKMLFIVVALFAFCWAPLQTYHVLQEIYPSINTYRFINIIWFCCHWLAMSNSCCNPFIYAI
Tu_Leucokinin_R1		TSIYLLVSLCAVIGNSMVLWIVIKSKRMRNVTNFFIANLAVADLVIASLAVPFQFPAALLQRWVLPHFMCSLCPTAQVVSVNVSIFTLVAISLDRHQAVTRPLATRMYKKSALFIIAFIWLISLLLATPTFVAWEVRYVWSTESSNYTEPFCDTSSVSSDFWRHYNHFLVALQYFIPLFVISFAYIHMAVILSEVDATTAKRNDYMRALQNKRRVIKMLFIVVALFAICWLPFQLYNILQEIYPSINEYKYINVIWFSCHWLSMSNSCYNPFIYAIYG
Tu_Leucokinin_R2		VLAYGIVSLTAVIGNTIVLCCVVGSVRLRTVTNMFIANLATADILIGALSIPFQFQAALLQKWILPPFMCAFCPFIQIVSVNVSIYTLVAIAADRYLVVFAPLHCRINKYRARMIIIFIWAWSVIAAIPALIALRVRLVPDLESAVDSHDDKWLRSLVTGNLTIPTRPSCDNIGMSESIWRGYNQFLVVIQYFLPLGIITFAYTRMASKLHGQEKSGSSGLISLDNNKSSHQGDSVFRNSQLVTSYHLTTADAEYIVTHKRKVMKMLIVVVALFALCWLPLQTYNLLKDTIPEINTFRYINVIWFCCHWLAMSNSSVNPFIYAI
Aa_LeucokininR		GNSLVIWIVLTTKQMQTITNMFIANLALADVTIAVFAIPFQFQAAVLQRWNLPEFMCPFCPFVQLLSVNVSVFTLTAIAVDRHRAIINPLRARASKNISKFVISAIWMMSFALAAPTLFALRVVPVSIVSLGETNETYINMTKPFCQVVNFEESEMLLYRYILTLVQYFVPLCVISFVYIQMALRLWGSKTPGNAQDSRDMTMLKNKKKVIKMLIIVVALFGICWFPLQLYNILHVTWSEVNEYRYINIIWFVCDWLAMSNSCYNPFIY
Nl_Kinin_R1		SFCYGSISLAAVLGNGLVIWVIASSRRMRSVTNYYIANLALADIVIGLFAIPFEFQAALLQRWTLPEFMCSFCPFFKIISVTVSVFTLAAIAIDRHRAILSPFSARVSKTQFRLVISLIWVTGGILGVPFLYGNRVVDMIDDKGQRYPFCYSVNLTRSQLKFYRWLLVLLQYAIPLTVISWVYARMGFALWGATAPGNAQTERDANIMRNKKKVIKMLVIVVALFAVCWLPLQTYNVLQDVFPGINEYRYINIIWFCMDWLAMSNSCYNPFIYGI
Nl_Kinin_R2		FYGTISVLAVVGNALVMWIVATSRRMQNVTNCFIANLALADIVIGLFAIPFQFQAALLQRWNLPDFMCPFCPFVQVLTVNVSVFTLTAIAVDRHRAILNPLSARPSKLRAKLFIACIWGIAGFLAAPMAIALRVSYVEEDDPIGRVRLKPFCRNMTFSERQMMVYRVVLVFVQYFTPLCVISFVYSRMALRLWGSRAPGNAQDSRDANLMKNKKKVIKMLVIVVALFAFCWFPLQTYNLLQDIFPDINKYRYINIIWFCCDWLAMSNSCYNPFIYGI
Dm_MoodyR		LLTFAAVMTFLIMIVGICGNLLTVVALLKCPKVRNVAAAFIISLCIADLLFCALVLPFQGLRFVQGTWRHGQVLCRLIPFIQYGNIGVSLLCIAMITINRYVMITHHGLYARIYKRHWIAVMIAACWLFSYGMQLPTLLGEWGRFGYDSRLQTCSIMTDDHGHSSKTTLFITAFVIPCLVIIACYAKIFWVVHKSEQRLKRHATKQNSIPNNLRPLASTGSGALPSGAECQPSNRVSSDSSSSFSIDVPETAPSGKQQPTRVKDQREVRAKRNEWRITKMVLAIFLSFVVCYLPITIVKVADKNVEHPSLHICSYILLYLSACINPIIYVI
Pc_MoodyR		FIGYMVLGLTGNFLTILALLRCPRVRNVTAAFIISLCVADFLFCVLVLPWEVSRFLAGKWVWGEGWICTLFPLLRYWNVAVSLLSIAMITINRYIMIAHFSVYKLVYRKGWIALMIAFCWVFAFVMLLPTLLSKWGRFGLDRRLQTCSILDDSNKSPKQVLFGLGFCVPAIVIVICYSLIFFVIHKSEKRMRQHSTRGMNGAAPPSGPTLQPQSRVTTKVEREARRRRNEWRITKMVLIIFIAFLITYLPITLVKNLDKKVDYPGLHVLGYVLIYISACINPVIYVIM
Pc_NPF_R1		IVCYISLILFGVGGNMMVGWVIWRKRAMRTPRNLYIINLTVSDLSMCLICMPVTLVGLLYKNWGMGSLACKLVPVLQGANIMVSTSTVVAIAVDRYATIVKVGRSTRSKFHVAASICAIWTSSVLFALPLYFYYIVTQVKLHHILLYSRCVDHWPSRSVKNVWIIALLLTQYGIPIVVLSVVHARIKRYLGQHMMGQYDARRAQKEIERNRKTTILLSTIAVAFAVCWLPWNIVNLLADFEYEGFRDPTHLYTVFGACHMIAMSSACINPVLY
Pc_NPF_R2		ITIYSLLIIVGILGNLIVAFVIGRRSELRTARNVYIVNLTVSDVSMCLVCMPFTLVGLLHKNWSLGNFICKLVPVLQCTNILVSTATIVAIAADRYLTIVCVKRNKDARAYIPWSIAVIWLVSLVFPLPLFAYYFVKRVQIKDYLLYEKCMESWSSPVVKYTWNITLIVMQYIIPILVLSFVHGRIQNYLSSHKMSQRDARRAQREIERNRRTTILLTSIAVTFAICWLPWHVVNLLADFNYAGFQEPGYFYVVFGSCHAVAMSSACINPILYGW
Pc_NPF_3		IVVYSLLIILGSTGNSLVVVAVIRKPAMRTARNVFIINLAISDLLLCLVTMPLTLVELLSLYWPLGNHPFLCKLVGTLQATSIFVSTISITAIALDRYQVIVYPTKESLKKVGAVLMLLLIWVISFILALPNFIWRTLKHHDINLPNLCSINFCFEEWPTVHGRGYYSLFVILVQYCLPISTVSVSYAMICRKLKYRIKNSAVRSSKKGERDNKRMKKTNTLLIAISLIFCVSWLPLNLYNLVVDFVNPFGDDMETILVVYAVCHMMGMSSACSNPLVYGW
Pc_sNPF		YIEYLTIFLLGVFGNCLVCYVVFRNKHMQNVTNYFITNLALADILLCVLAVPFTPLYTFMGQWMFGRLLCHLVTMAQGTSVYVSTLTLMSIAIDRFFVIIYPFRPRLRLSICYLIIISIWLFSISATLPYALYVRQVEYQDRYYCEELWPSESIRQVFSGFTAIMQFVVPFIIILYCYVKISVRMNERVRAKPGTKSSRKEEADRDRKRRTNRMLIAMVTIFGTSWLPVNVVHLVGDYYAPASEWGYYNLCFFITHVVAMSSTCYNPFLYAWL
Tu_NPF_1		AYIILIILGATGNGLVCMVVIRKPSMRTPRNVFIINLAISDLLLCLFTMPFSLVEIVLKFWPLGEATCKLVAGLQATSIFVSTISITAIALDRYKVIVNPNCEPCHPINTFITLSAIWITALALSAPLFIYRTVESHSINILWLKSIDYCIEKWPIEHGRALYSIFSMIFQYVCPCIIVTVAYIRILRKLNYRMVQKKMGTTLAEKQRREKIKQRKTRLLLISISFIFGISWLPLNIVNIVADIYFPFDNSQVYRILFACCHLAGMSSACSNPLLYGFL
Tu_NPF_2		SYILLIAVGSIGNGLVCIAVIRKPSMRTPRNLFIINLAISDLTLCLITMPFSFIEIAAKFWSLGLFTCKLIAGLEATSIFVSTMSITAIALDRYFVIIKPTPETPKITGILYGLLSIWIIALILSIPLFWSRTTYRIEVPEILSSADHSKETLEYCYEEWPVNRGRAIYSVFTIVLQYFVPTILVTLIYMKIYKRLKNRMSQKRTAIKLDERIKAEERRTKRTNYLLISVSLIFGISWLPLNILNIISDVYYPFQDTSTFRIVFACCHMVGMSSACFNPLLYGW
Tu_sNPFR		YCLYALIFLVGICGNTLVCYVVFRNKQMHTVTNLFITNLALSDILLCIFSVPITPLYLIFYKEWVFGRILCHLVPYAQGVSVYISAFTLMSIAIDRFFVIIYPFKPRMRINVCLTIITFVWISAALLTLPYGLFVKMASDQDERWLCDEFWPVEESRKAFGFSTSVLQFVIPFTIITFCYIRVCGKLRDRARSKPGEKSVKKDEIERERTKRTNRMLIAMVAIFGISWLPLNIHNLVTDFYIPASEWRYFKPFFFLVHAVAMSSTCYNPFLYAWL
Nl_sNPFR		LYTTICLLGLFGNVLVCYVVGRNRAMHTVTNCFITNLALSDILLCVLAVPFTPLYTFASTWMFGRALCHLVAYAQGTSVYISTLTLTSIAIDRFFVIIYPFQPRMKLSTCLSIILLIWIFSMMATLPYGIYMHHGPMTGHEDRVFICDENWPSESFRQVYGLLTAALQFLLPFFIIAFCYVRVSLKLNDRARSKPGSKNTRKEEADRERKRRTNRYIKMLIAMVTIFGVSWLPLTVINLLNDVYIPTGSWRYYNLCFFIVHALAMSSTCYNPFLYAWL
Dm_NPF_R1		GNTLVVIAVIRKPIMRTARNLFILNLAISDLLLCLVTMPLTLMEILSKYWPYGSCSILCKTIAMLQALCIFVSTISITAIAFDRYQVIVYPTRDSLQFVGAVTILAGIWALALLLASPLFVYKELINTDTPALLQQIGLQDTIPYCIEDWPSRNGRFYYSIFSLCVQYLVPILIVSVAYFGIYNKLKSRITVVAVQASSAQRKVERGRRMKRTNCLLISIAIIFGVSWLPLNFFNLYADMERSPVTQSMLVRYAICHMIGMSSACSNPLLY
Dm_NPF_R2		GNTLVVIAVIRKPIMRTARNLFILNLAISDLLLCLVTMPLTLMEILSKYWPYGSCSILCKTIAMLQALCIFVSTISITAIAFDRYQVIVYPTRDSLQFVGAVTILAGIWALALLLASPLFVYKELINTDTPALLQQIGLQDTIPYCIEDWPSRNGRFYYSIFSLCVQYLVPILIVSVAYFGIYNKLKSRITVVAVQASSAQRKVERGRRMKRTNCLLISIAIIFGVSWLPLNFFNLYADMERSPVTQSMLVRYAICHMIGMSSACSNPLLY
Dm_sNPF_R1		GNVLVCYVVLRNRAMQTVTNIFITNLALSDILLCVLAVPFTPLYTFMGRWAFGRSLCHLVSFAQGCSIYISTLTLTSIAIDRYFVIIYPFHPRMKLSTCIGIIVSIWVIALLATVPYGMYMKMTNELVNGTQTGNETLVEATLMLNGSFVAQGSGFI
Dm_sNPF_R2		GNVLVCYVVLRNRAMQTVTNIFITNLALSDILLCVLAVPFTPLYTFMGRWAFGRSLCHLVSFAQGCSIYISTLTLTSIAIDRYFVIIYPFHPRMKLSTCIGIIVSIWVIALLATVPYGMYMKMTNELVNGTQTGNETLVEATLMLNGSFVAQGSGFI
Am_OctopamineR		GNVLVILAVYHTSKLRNVTNMFIVSLAVADLMVGLAVLPFSATWEVFKVWIFGDLWCSIWLAVDVWMCTASILNLCAISLDRYLAVTRPVSYPQIMSPRRARLLVATVWILSFVICFPPLVGWKDKRSHPAYNMTFAQNGPFNTTTIFVPVKPCPWICELTNDAGYVVYSALGSFYIPMLVMLFFYWRIYNAAVSTTKAINQGFRTTKSSKMFGSRFDEERLTLRIHRGRGSVHNGSNNGSPRSPESNSRCSVKREKIKISVSYPSTETLNTKCNTLERTPSKCSQTSVHYSNGQTHSQLCPTPRSTHLKVSGINRVGSTRRPSRRNSCESQMMGDEMSLRELTQVTEEKPRVMKMGKRNIKAQVKRFRMETKAAKTLGIIVGGFILCWLPFFTMYLVR…
Bm_OctopamineR		GNCLVIAAVLCSSKLRSVTNLFIVSLAVADLLVGVAVLPFSATREVFEVWIFGDVWCSVWLAVDVWMCTASILNLCAISLDRYVAVTRPVSYPSTMSRKRAKALIAGLWVLSFVICFPPLVGWKDKRDDDGTHKEGWAPNPPCQWTCELTNDAGYVVYSALGSFYIPMFVMLFFYWRIYKAAVRTTKAINQGFRTTKGRGLGSRFDDNRLTLRIHRGRGSNRPHGSPLSTASNHSTSTSLSASPERLRRHSSARRAHEKVKISVSYPSTEQICPAHENSRSPSRSPSPSLYAVHYERDGRELTESRLRVRPSHHLHPGPLYDDYDDKPRTRRMGKRNIKAQVKRFKMETKAAKTLGIIVGGFVFCWLPFFSVYVVRAFCGECVTPIVFSVLFWLGYCNS…
Pa_OctopamineR		GNCLVIAAVFMSSKLRSVTNLFIVSLAVADLMVGLAVLPFSATWEVFKVWIFGDVWCSIWLAVDVWMCTASILNLCAISLDRYVAVTRPVTYPSIMSSGRAKLLIAGVWVLSFVICFPPLVGWKDKREDPPSNSSGSLFGSRPLTPPPALQVPAPCPWICELTNDAGYVVYSALGSFYLPMLVMLFFYWRIYRAAVQTTRAINQGFRTTKGSRTIGNRFDEQRLTLRIHRGRGSSVMRHGPTPPPSSSQQDSSVTETSLASSACGSPSSGATSSSAVKSPECQRLTRSSTRRSNKPIKISVSYPSSDAICMAGSNNGGVPSSSPSPNSSKKSSFSSSSPPPGLYSVHYSNGGREATSSVYRSRDPNCHLRVTGSRLASHNRRGSSVRRRSSTDSTLTPG…
Lp_PeropsinR		GNGIIITMFIRFRTLLTPTNLLLITLAVSDLGIILFGFPFSASSSFANRWLFNEGGCQWYAFMGFLFGSAHIGVLALLGLDRYLITCRIDFRRKLTYKRYCQMICAVWVYAIFWSVMPLIGWGRYGPEPSITTCTIDWRHNDGSYKSFIIVYFVLGFLVPFLLIAICYFNIARQLSVKPVAPSLRSAICDQWANERNVTMMCLVIVITFVVSWSPYAIVCLWTVFKPPSTVPSVLTLIPPLFAKASTVFNPIIY
Cs_PeropsinR		GNGLVLVTFLRFRVLVTPTSLLLINLAISDLGLILFGFPFSSSSSFSGRWLFGDGGCQWYAFMGFLFGSAHIGTLTILALDRYLIACRISLRGKLTYRRYTQMLSAVWAYAMFWSLMPLIGWGRYGLEPSVTTCTIDWQHNDSSYKSFIIVYFVLGFLVPFAIIAVCYCAIARRARRKVKERAVVRDQWTNERNVTLMSFILIVAFVVAWSPYAVLCLWTIFAPPSTAPPFLTLIPPLFAKSSTVLNPLIY
Lp_Peropsin_like_R		LNGWLFATFIHSHLLIFKSHILVFNLCAASLGRNLLGFPFSGSSAVAKRWLFGPSCCQLFAFFNQFFGVFQMTSIFVLILERYIQVKFYKREKSVYIRLYWTLIAVSWINSFLFATPPLFGYGLYSCDTTGTSCTFLWPSMSSGAKQLGYAVPYILICGLIPIVAMFYYMGKALRLEKIFYKGEQQREQKCLTQSAHAVCVGTLALWIPAAVLAGWQWV
Es_PeropsinR		DNGLVVVMFLRFRKLLTPSNMLLLNLCIADLGICLMGGFPFSGTSSFAGKWLWGEWGCQYYAFMGFFFGIGNLTTILMIALDRYLVTCRQDLKLREGVDLGDKLNYSRYIQMITFIWTWSFFWAVCPLLGWARYGYEPSVTTCTLDWQHNDSSYKSYIMMASIMVYMVPCMIMTSCYYQSAKYLRQARKQGNSTIKYDWATESNVNKMGIILIAAYLICWSWYAVVCIWVVFRDPKTVPMILTLLPPLMAKASPVLNPIIY
Haa_PeropsinR		GNGLVLVTFLRFRVLVTPTTLLLVNLAVSDLGLILFGFPFSASSSLSAKWIFGEGGCQWYAFMGFLFGSAHIGTLALLALDRYLIACRISLRGKLTFKRYTQMITVVWTYAFFWALMPLLGWGRYGLEPSVTTCTIDWQHNDSSYKSFLIVYFVLGFMVPFAIIAVSYIAIARRVGKKSKERPVVRDLWTNERSVTLMAFILIVTFFVAWSPYAVLCLWTIFAEPNTVPPFLTLIPPLFAKSSTVVNPLIY
Dm_ProctolinR		FAFNVTEYCQNVTYYNHGLSELGYDELYSYLWNLFTLLVFVVFPLLLLATFNSILILLVHRSKNLRGDLTNASSIRRTKRKSNSGLKGSVSQENRVTITLIAVVLMFIVCQLPWAIYLIVNQYMEIQIGTQVVAGNVCNLLASLHAASNFFLY
Nl_ProctolinR		FVPLVVFVGLLGNSVTVVVLTRRRMSSSTNTYLTALAVADLLYLLGIFYLSVEHYPDVHLTTHAWYWVYYRFIIWFTDVASAVSVWLTVSFTVERYIAVCHPLRGKVICTEKRARRVILAIFALCTLATVTTPFEYYVRTDTNPNTNQTSISIGHTALADNDIYRAFFYWFWAFAFVFVPLVLLAVFNTILVGTVRRSIRQRGLTEVETNCRQKQENKITMTLIAVVFLFMVCQTPQAFLLIVTYFYSPSRKSLGHFVLRGLGNIANFLVAINAASNFILYC
Pc_Proctolin_R1		WLYWQYFRYGLWLTDASSSTSIWLTVTFTIERYIAISHPIKGKVLCTMSRAKKVIIVVYFLCFALTASTPHEWVVVTRTRPDTLEPYLALDFSRLGQDSRYRXXXXXXXXXXVNSISSMPSTLAESKLHRRKMTMVSDRDHYSHQQEHKITVMLIAVVILALLCQMPTAVLLLYSTVYEPPSKTPTFAIMRGLGNIFNLLNAVNAAANFILYCAFSDKYRRTFLLTFVPCAYHQQPLAHSFVASV
Pc_Proctolin_R2		MVPIVMCIGVVGNSVSMVVLTRRKMRSSTNNYLTALAISDLLYLVFIFSLSFRHHPGMSRPHHWFYWHYSRYALWLTDASGSTSIWLTVTFTIERYIAVCHPIKGKVFCTESRAKRVIVAVFILCFTLTATTPHEWVINEVTDSVTGQAKLAMDYSVLGSNDTYRKVFYWFTAVVFILLPLVLLAVFNSFLIHVVKQSRAQRCTMTNQRVERDTHSQSQEYKITVMLIAVVLLALLCQLPVAVLLLYQSFYASKPNSIASYMERGLGNIFNLLSAINAACNFVLYCAMS
Tu_ProctolinR		LVPLVMIIGVIGNSMTIVIMTRRRMRSSTNFYLAALASIDMMYLIFIFILSLKHYPDADHSTFYYYWVFYPFSLMIVDGCSNISVWLTVTFTFERFIVVTHPIRGKVICTEARAKKVILAVFIICFTYVLPTPFEWIIVEKLSPLDNSTRIDVRYSDFGRNKTYRTIYYWTTSVLFTFLPLTLLAFFNAFLIRSVQLSRRARSEMTQSKITTAYSTVSKSDPDPSPRLGRNGVVASGTSSGSNKVDHSTAQETKITIMLISVVVLFLCCQSPTAIMLIYSSLRDDGRNTNEYYLHIAWNNIFNFLVAVNAAGNFVLYS
Sv_Proctolin_R1		GNSVTIVVLTRRQMRSSTNLYLTALAISDLLYLVFIFSLSIRHHPGMNQPHHWLYWHYFRYALWLTDASSSTSIWLTVTFTIERYIAVCHPIKGKVFCTESRAKRVVVAVFVLCFTLTATTPHEWVILLNTDPTSGQSQLSLDYSSLGSNTTYKKVFYWFTAVIFILLPLVLLAVFNSVLIHIVKQSRATRRTMTNTAAERDSHSQSQENKITIMLIAVVLLALLCQLPVAVLLLYQSFYQSKPTSTSYYIELGLGNIFNLLSAINAACNFVLY
Sv_Proctolin_R2		GNSVSMVVLTRRKMRSSTNNYLTALAISDLLYLVFVFSLSLQHHPNIKQPRHWFYWQYFRYALWLTDASSSTSIWLTVTFTIERFIAISHPIKGKMLCTVSRAKKVVAVVYFLCFALTATTPHEWVVVTRHNTDTKEPYLSLDYSRLGQDSTYRHTYYWFTAVTFILLPLCLLAVFNFFLIQAVRMSKLTRRKMTLVSERDHYSHQQEHKITVMLIAVVILALVCQMPTAVLLLYSTVYEPPQRTKAFAVMRGLGNIFNLLNAVNAAANFILY
Mr_5_HT1R		QVDYIHSRNGTRIGTMILMVWLTAVVVSIAPLFGWKDPDFLVRVNEHKKCLVSQDLAYQVFATMATFYVPLTAILILYWKIFQAARKRIHNRPGDKKESKKKKANNNKKSKTPRSGDKPNGITEHQTTVFTTHSGSPDKSSNNGAVSVSSHVSEVSRMEMIPKEPPKKTKKETLEAKREKKAAKTLAIITGAFVVCWLPFFVTALLMPICHGCYFSDIMFSI
Pi_5_HT1R		GNVFVIAAILLERNLQQVANFLIVSLAVADLMVACLVMPLGAVYEISKEWILGPELCDMWTSSDVLCCTASILHLVAIALDRYWAVTQVDYIHSRNGTRIGVMILXVWLTAVVVSIAPLFGWKDPDFLVXVNEHKKCLVSQDLAYQVFATMATFYVPLTAILILYWKIFQAARKRIHKSKFGGKKEAKQKGNNTKPKVRVMGHRGGGGETKSNGVTEHQTTAFTTVNSGSPDKSSNNGAVSVSSHVSEVSRLEMLPKEPPKKTKKETLEAKREKKAAKTLAIITGAFVICWLPFFVTALLMPICPGCYFSDVMFSIFLWLGYFNSTLNPIIY
Pc_5_HT1R		QVDYIHSRNGTRIGIMILMVWLTAVVVSIAPLFGWKDPDFLVRVNEQKKCLVSQDLAYQVFATMATFYVPLTAILILYWKIFQAARKRIHKSKFGGKKEAKQKKNSNKPKVRPKAHRGGADTKPNGVTEHQTTAFTTISSGSPDKSSNNGAVSVSSHISEVSKLEMLPKEHPKKTKKETLEAKREKKAAKTLAIITGAFVICWLPFFVTALLMPICPACYFSDVMFS
Bm_SerotoninR		VTSVVLALIILATIVGNVFVIAAIIIERNLQNVANYLVASLAVADLMVACLVMPLGAVYEVSQGWILGPELCDMWTSSDVLCSSASILHLVAIATDRYWAVTDVDYIHIRNEKRIFTMIVLVWGAALVVSLAPQLGWKDPDYLARITQQQKCLVSQDLAYQIFATCSTFYVPLAVILILYWKIFQTARRRIRRRREPPPPRPTSADGAPPSGRPIQSARDRRFVKKRFLNLKKCNQRTRVETLAAALLLTEGQSTSTVDTLDEEPRTTAFTVNEKMQSVSPEKSSSTVTNGSKPEKAIVSAPTHREKKESLEAKRERKAAKTLAIITGAFVFCWLPFFIMALVMPICQTCVISDYLASFFLWLGYFNSTLNPVIYTIF
Ha_Serotonin_R2		GNILLILAISWDRRLQNMTNYFLLSLAVTDLMVASLVMPLSIVVLILGHFPFSSELCLLWISLDVLFCTASIMHLCTLSVDRFLSLRYPMKFGRHKTRRRVVLKIVLVWCLSLAASLPLSLMYATDPHSTIVDGVCQIPVSLFQIIASVICFYIPLIIMLVTYALTARLLSKKQSELQGTVLESSSASPSPRSVRWKKLLCKTTSNLSTSTAVSLTDGEISEGGCSRIESRCEEGKLRRFGSSPLRRPPLVRYTSHHYRAALARGGGTGVRGYSTRDLKVDGNSGGGTEDRLFPHLPTSPGYELSVFPQAPCSAPTSTTTSPLHIRHRDADVQSQPDAHPSCTLGEEGNKDPQGHALNSSCEQNGDPRRRGREECGEECEGGDSSRGHVAVPCSCAPRF…
Ha_Serotonin_R1		GNVFVIAAILLERNLQSVANYLILSLAVADLLVAALVMPLGAVYEVSKEWTLGPELCDMWTASDVLCCTASILHLVAIALDRFWAVTKVDYIHQRSPKRVGGMIAVIWSVSFLISAAPMMGWKDPEWHERLRNKMCIISQDVGYQIFATITSFYLPLAVILVLYWRVYQAARKRIRRKIGTNAHSALCRGPVTISETTTFTRMSSQPSPEKTSNGSTLNGHPVDGGREDTTTSAVVAAVTSAAAAQVVPRHLRRREVESRKERKAAKTLGIITGAFVMCWLPFFILAVLMPLCTVSCHFNPYLIATFLWLGYFNSTLNPIIY
Pi_Serotonin_R1		GNVFVIAAILLERNLQQVANFLIVSLAVADLMVACLVMPLGAVYEISKEWILGPELCDMWTSSDVLCCTASILHLVAIALDRYWAVTQVDYIHSRNGTRIGVMILXVWLTAVVVSIAPLFGWKDPDFLVXVNEHKKCLVSQDLAYQVFATMATFYVPLTAILILYWKIFQAARKRIHKSKFGGKKEAKQKGNNTKPKVRVMGHRGGGGETKSNGVTEHQTTAFTTVNSGSPDKSSNNGAVSVSSHVSEVSRLEMLPKEPPKKTKKETLEAKREKKAAKTLAIITGAFVICWLPFFVTALLMPICPGCYFSDVMFSIFLWLGYFNSTLNPIIY
Pi_Serotonin_R2		GNILLILAISWDRRLQNMTNYFLLSLAVTDLMVASLVMPLSIVVLILGHFPFSSELCLLWISLDVLFCTASIMHLCTLSVDRFLSLRYPMKFGRHKTRRRVVLKIVLVWCLSLAASLPLSLMYATDPHSTIVDGVCQIPVSLFQIIGSVICFYIPLIIMLVTYALTARLLSKKQSELQSTVLEAPSASPSPRSIRWKKLLCKTTSNLSTSTAVSITDGDISDSGCRLDTRCEEGKLRRFGSSPLRRPPLVRYTSHHYRAALLRGGGCGARGYSSRDLKGDGSGAGVEDRLFPHLPTSPAYELSVFPQGPCSAPTSTTTSPLHRSHHDADDHSQLETNPEERGGPKGSQVHAPSPSCEQNGDPRRRGAAEECSEECEGGDSSSSHVAVPCSCAPRFFLED…
Mr_Serotonin_2		GNILLILAISWDRRLQNMTNYFLLSLAVTDLMVASLVMPLSIVVLVLGHFPFSSRLCLVWISLDVLFCTASIMHLCTLSVDRFLSLRYPMKFGRHKTRRRVVLKIVLVWCLSFAASLPLSLMYATDPHSTIVDGVCQIPVSLFQIIGSIICFYIPLIIMLVTYALTVRLLSKKQSELQATVLEPSSATPSPRSVRWKKLLCKTTSNLSTSTAVSLTDGEVCDTGCGSLESRCDDCKLRRFGSSPLRRPPLVRYTSHHYRAALARGGACGRRGYSVREHKRDVGDASGEDRLYPPLPANPSFELSVFPQGSPDRSRSAPTSTTTSPRHRRHRSDGSPSHHSHPDSSLTRMENEENNQETKNNKSSGCEQNGGPRRKEAQNDCNDDCEGTDSSEHVTVPCS…
Mr_Serotonin_1		GNVFVIAAILLERNLQQVANFLIVSLAVADLMVACLVMPLGAVYEISKEWLLGPELCDMWTSSDVLCCTASILHLVAIALDRYWAVTQVDYIHSRNGTRIGTMILMVWLTAVVVSIAPLFGWKDPDFLVRVNEHKKCLVSQDLAYQVFATMATFYVPLTAILILYWKIFQAARKRIHNRPGDKKESKKKKANNNKKSKTPRSGDKPNGITEHQTTVFTTHSGSPDKSSNNGAVSVSSHVSEVSRMEMIPKEPPKKTKKETLEAKREKKAAKTLAIITGAFVVCWLPFFVXALLMPICHGCYFSDIMFSIFLWLGYFNSTLNPIIY
Cb_Serotonin_R2		GNILLILAISWDRRLQNMTNYFLLSLAVTDLMVASLVMPLSIVVLVLGHFPFSSELCLLWISLDVLFCTASIMHLCTLSVDRFLSLRYPIKFGRHKTRRRVVLKIVLVWFLSLAASLPLSLMYATAPHTTIVDGVCQIPVSLFQIIASVICFYIPLVIMLVTYALTVRLLSQKQSELHASGLEPSSASASPSPRSLRWKKLLCKTTSTLSTSTAVSLTDGEVSEATCRTETCGPQTKLGRLGNSPQRRPPPLVRYASHYHRAALVRADGCGMRGYSTRELREPEEQPYPQLATSAPAYEMSVLPPTARSAPSSTATSPLHRRHHHHRHDDAQGDQDDSNGAPSCEQNGDPRGGPRERCSEECGGGAGEAGAGGQVAVPCSCAPRFFLEDMKAPDSQCDE…
Cb_Serotonin_R1		GNVFVIAAILLERNLQQVANFLIVSLAVADLMVACLVMPLGAVYEISKEWILGPELCDMWTSSDVLCCTASILHLVAIALDRYWAVTQVDYIHSRNGTRIGLMILMVWLTAVVVSIAPLFGWKDPDFLVRVNEHRKCLVSQDLAYQIFATMATFYVPLTAILILYWKIFQTARKRIHKSKFGAKKENKIKKKKGKALKVGGGGGGRGEGALSTPPPPQPPLPSTGIRPNGVTDHQQTTAFTTVASGASPDKSSNNGALSVCSHISEVSRQEMLPKEAPKKTKKETLEAKREKKAAKTLAIITGAFVICWLPFFVTALLMPICPGCYFSDVMFSIFLWLGYFNSTLNPIIY
Cb_Serotonin_R2		GNVFVIAAILLERNLQSVANYLILSLAVADLLVAALVMPLGAVYEVSKEWTLGPELCDMWTASDVLCCTASILHLVAIALDRFWAVTQVDYIHHRSPRRIGSMIGVIWVVSFLVSAAPMMGWKDPDWHERLRNKMCIISQAVGYQIFATITSFYLPLAVILVLYYRVYQAARKRIRRKIGTNAAALCRGPVTISETTTFTRMSSHPSPEKTSNGSTLNGHPADTQETPPAVVTASAVASQVVPRHLRRREAESRKERKAAKTLAIITGAFVVCWLPFFTLAVLMPLCPEACHFNPYLIATFLWLGYFNSTLNPIIY
Pc_Serotonin_R2		GNILLILAISWDRRLQNMTNYFLLSLAVTDLMVASLVMPLSIVVLVLGRFPFSSELCLLWISLDVLFCTASIMHLCTLSVDRFLSLRYPMKFGRHKTRRRVVLKIVLVWCLSLAASLPLSLMYATDPHSTIVDGVCQIPVSLFQIIGSVICFYIPLTIMLVTYTLTARLLSKKQMELQATVLETSSASPSPRSVRWKKLLCKTTSNLSTSTAVSLTDGELEGRLEAHSEEGKLQTCAEQGKMRVRCEEGKLRRFGSSPLRRPPLVRYTAHHYRAALVRGGSCGARGYSSRELKTDGSVMADDDRMFPHLAASAGFELSVLASGPRSAPSSTTTSPMHRPQHDAEGSHATQMATGGPSGGPSGGPVKEHDSSFRCEQNGDPGRRGGGEECGAGDASHVTV…
Pc_Serotonin_R1		GNVFVIAAILLERNLQQVANFLIVSLAVADLMVACLVMPLGAVYEISKEWILGPELCDMWTSSDVLCCTASILHLVAIALDRYWAVTQVDYIHSRNGTRIGIMILMVWLTAVVVSIAPLFGWKDPDFLVRVNEQKKCLVSQDLAYQVFATMATFYVPLTAILILYWKIFQAARKRIHKSKFGGKKEAKQKKNSNKPKAHRGGADTKPNGVTEHQTTAFTTISSGSPDKSSNNGAVSVSSHISEVSKLEMLPKEHPKKTKKETLEAKREKKAAKTLAIITGAFVICWLPFFVTALLMPICPACYFSDVMFSIFLWLGYFNSTLNPIIY
Dm_SIFamideR		GNSFVIAVVLRAPRMRTVTNYFIVNLAIADILVIVFCLPATLIGNIFVPWMLGWLMCKFVPYIQGVSVAASVYSLIAVSLDRFIAIWWPLKQMTKRRARIMIIGIWVIALVTTIPWLLFFDLVPAEEVFSDALVSAYSQPQFLCQEVWPPGTDGNLYFLLANLVACYLLPMSLITLCYVLIWIKVSTRSIPGESKDAQMDRMQQKSKVKVIKMLVAVVILFVLSWLPLYVIFARIKFGSDISQEEFEILKKVMPVAQWLGSSNSCINPILY
Am_SIFamideR		GNSFVIAVVYRSPRMRTVTNFFIVNLAVADVLVIVFCLPATLLSNIFVPWLLGWFMCKAVAYIQGVSVAASVYSLVAVSLDRFLAIWWPLKCQITKRRARMIIVVIWFIALTTTSPWLLFFDLVAIYKDDPDLRLCLEVWPRPKDETLFFLIGNLTLCYVLPTILISLCYILIWIKVWRRHIPSDTKDAQMERIQQKSKVKVVKMLVVVVILFVLSWLPLYVIFTVIKLGDEQREDEIVPIATPIAQWLGASNSCINPILY
Cp_SIFamideR		GNSFVIAVVLRAPRMRTVTNYFIVNLAIADILVIVFCLPATLMSNIFVPWMLGWLMCKTVPYIQGVSVAASVYSLIAVSLDRFIAIWWPLKQMTKSRARFMILCIWLIALSSTIPWLLYFDLVPAAESFPAPPNLYLCQEVWPPGSNGNLYFLLAHLVACYLLPMSLITLCYVLIWIKVSTRSIPGDSKDAQMDRMQQKSKVKVIKMLVAVVILFVLSWLPLYVIFARIKFGGELSQEESEILYKVTPFAQWLGSSNSCINPILY
Cs_SIFamideR		GNCFVIAVVYRSPRMRTVTNFFIVNLAVADILVIVFCLPATLMSNIFVPWVLGWLMCKTVPYVQGLSVAASVYSLVAVSLDKFLAIWWPLKCQITKRRARMMIVFIWIFAVLVTTPWVFFFDLVVVFEDDPNVRLCLDVWPNPISEILYFVIGNLIFCYILPTVLITMCYILIWIKVWRRSIPTDTQDAQMERMQQKSKVKVVKMLVAVVILFVLSWFPLYLIFARIKLGGPIQKWEEDMFPVVTPLAQWLGSSNSCINPILY
Aa_SIFamideR		MIVCIWVIALSSTIPWALFFELVPIFPEAPEIQLCVEVWPPGTDGALYFLLANLVACYLLPMVLITICYILIWIKVWRRSIPGDSKDAQMDRMQQKSKIKVVKMLVVVVILFVLSWLPLYLIFARIKLGGALESSEEELLQIATPIAQWLGASNSCINPILY
Nl_SIFamide_R1		CVAYLLVFCVGVVGNFAVVAVVCRSPRMRTPTNLFIANLACADLLVNIICLPFTLISNIMTAWTMGWLVCKTIPYMQGVSVNASINTLVAISFERWLAICYPMRWQMTSRVCKLVILLIWLFSLTITLPWALFFQLRPMGDGSSMQTCLETWPTPYSENVYFVLANLVMCYLLPLALISICYFRIWRRVCCRKMPGEVQMYQELIIHRSKVKVIKMLFIVIVLFACSWLPLYVIFTRLKLGGDLQPWEEPLVYNLLPLAQWLGASNSCINPVLYAFF
Nl_SIFamide_R2		AYLIVFVVGLVGNVFVIAVVYRSPRMRTVTNFFIVNLAIADILVVVFCLPATLLSNIFVPWILGWWMCKTVPYVQGVSVAASVFSLIAVSIDRFLAIWYPLKCQITTRRARTIIAVIWLVAATTTLPWALFFDVVIFSEEPDVPMCVEVWPDYLNGNLYFLFANLIMCYIVPMILISLCYILIWIKVCKRHIPSDTKDAQMERMQQKSKVKVVKMLVAVVILFVLSWLPLYAIFTRIKLGGDLDVWETKLFVVLTPVAQWLGSSNSCINPILYAFF
Pc_SIFamide_R1		NSFIVNLASAAFLVIVFCLPATLLSNIYYPWMLGWIMCKLVAYVQAVSVSASVNSLVAVSLDRFLAIWFPLKLQITTERARALIVVIWIMAVGSAIPYYVYFETQIFDPDVPDLIVCVEMWPSREAERLYFLIAHLLFCYLLPLALIIFFYVMIWIRVARRTIPGDTRDAAVHQMQQRCQVKEVKMLVGVVIIFMLSW
Pc_SIFamide_R2		AYVFVSVMGVIGNSFVVAVVMRAPRMRTVTNVFIANLAVADLLVNIIVMPTTLIGHLLNAWVLGLFVCKAMSYLQGVSVSASINTLVAISVDRALAICYPMRCQITSRTCRSIIVVIWAFSLTITLPWAIFFKLEPIPDTDLHVCTDKWPDPHSGNMYFVLANMVMCYLLPLTVISVCYILIWCKVWRRKLPGEQQDVGVAMMIHRSKIKVIKMLLVVVILFALSWLPLYAIFARLKLGVVLTEMETQVIHVLAPIAQWLGASNSCINPILYAFF
Tu_SIFamideR		AYTIVFILGIVGNSAVVAVVFRSPRMRTVTNYFIVNLALADILVLLFCLPPTLLGHLFIPWILGLFMCKAVSYLQGVAVSASINTLVAVSVDRFLAICYPLKCQMSRKCARRMIIIIWLFSLAIAFPWALYFTLHPIPETHSEMMLCIESWPDELSERLYFLTANLLLCYLIPLTVITCCYIAIWLKVWRRHIPGEKGIKTGKNLNTQMDLVMQRSKLKVAKMMIVVVVIFVISWLPLYIIFARLKLGGVIEENSIEEKIFMTMTPIAQWLGASNSCINPILYAFFH
Dm_TachykininR		NGIVLWIVTGHRSMRTVTNYFLLNLSIADLLMSSLNCVFNFIFMLNSDWPFGSIYCTINNFVANVTVSTSVFTLVAISFDRYIAIVDPLKRRTSRRKVRIILVLIWALSCVLSAPCLLYSSIMTKQYYNGKSRTVCFMMWPDGRYPTSMADYAYNLIILVLTTGIPMIVMLICYSLMGRVPGGSRSIGENTDRQMESMKSKRKVVRMFIAIVSIFAICWLPYHLFFIYAYHNNQVASTKYVQHMYLGFYWLAMSNAMVNPLIY
Pa_TachykininR		NLIVIWIVLANKRMRTVTNYFLVNLSVADAMVSTLNVTFNYTYMLNSDWPFGRLYCKISQFVAVLSICASVFTLMAISIDRYMAIMNPLRPRMGRRTTLCIALGIWVVGTALSMPMLVFFTTFAHEFSDGGIRVVCYAEWPDGPSTESYQEYIYNVLFMILTYFLPISSMTFTYARVGRELWGSQSIGECTQRQLDNIRSKRRVVKMMIVVVSIFAVCWLPFHIYFIVTSIAPEITTTKYIQEVYLAIYWLAMSNSMYNPIIY
Nl_Tachykinin_R1		TFLYATMVFVATGGNLIVIWIVLAHKRMRTVTNYFLVNLSIADAMVSTLNVTFNYIYMLNSDWPFGTLYCKITQFVAVLSICASVFTLMAISIDRYMAIMHPLRPRMGRRTTLCIAGAIWVVGTILSLPMLIFFTTVVQDFPNGDSRVVCYSEWPDGATNESYQEYLYNLAFMVLTYFLPISSMSFTYIRVGIELWGSQSIGECTQRQLENIKSKRRVVKMMIVVVSIFAVCWLPFHAYFIFTSIMPEITNHPSIQDIYLAIYWLAMSNSMYNPIIYCWM
Nl_Tachykinin_R2		WICLFLPMLFVAVAGNIIVMWIVLAHRRMRTVTNYLLVNLSLADLLMSLLNCIFNFIFMVNSHWPFGAFYCTVNNFVANFTVADSVFTLVAISIDRYLAIVHPLKHRTSKKRALLMLLSVWLASTLLAIPCILYSTTMTKRYKNGNYKTICYMKWPDGQYPQSSREYIYNLIFLGFTYLIPVVSMAACYGVIGHHLWGSKSIGERTQRQLQAITAKRKVVRMLITVVSIFALCWLPYHSYFIFAYHNQSVAVKTYIQHIYLAFYWLAMSNAMVNPIIYYWM
Nl_Tachykinin_R3		IWTSLFGAMLLVSTTGNTTVIWIVLAHRRMRTVTNYFLVNLSVSDLMMSLLNCVFNFIFMLNSHWPFGSVYCTINNFVANVTVAASVFTLVAITLDRYMAIMRPLRHRMSRRRARLLIAVVWASSCLLALPCLRYSQTMTRKYRNDSSRTVCFMEWPDGHYPHSVTEHVYNIVFLSLTYVIPVIAMAVCYTVMGQELWGGSIGEQTQRQLDSIKSKRKVVRMFSIVITIFALCWLPYHGYFIYAYHDKSVTESKYVQHLYLGFYWLAMSHAMVNPIIYFWMN
Pc_TachykininR		WSVFFGGMVVVATGGNLIVIWIVMADRRMRTVTNIFLVNLSVADAMVSTLNVVFNFTYMLNLHWRFGRIYCKISQFVSILSICASVFTLMAISFDRYIAIMHPLRPRMGRKATIMIVVWIWVSSTCLSMPNMLFFTTAALPLRDGSERVVCYGAWPDGDQGDSYSEYVHTVVLMVLTYILPLLCMGFTYARIGLTLWGSRSIGEQTPRQVESIRSKRKVVKMMIVVVTIFAICWLPYHVCFILFNLMPEIAHTDYIQETYLAIYWLAMSNSMYNPMIYCWLN
Dm_TIEcR		LFAAISACVFVTIGVLGNLITLLALLKSPTIREHATTAFVISLSISDLLFCSFSLPLTAVRFFQESWTFGTTLCKIFPVIFYGNVAVSLLSMVGITLNRYILIACHSRYSQIYKPKFITLQLLFVWAVSFLLLLPPILGIWGEMGLDEATFSCTILKKEGRSIKKTLFVIGFLLPCLVIIVSYSCIYITVLHQKKKIRNHDNFQIAAAKGSSSSGGGSYMTTTCTRKAREDNRLTVMMVTIFLCFLVCFLPLMLANVVDDERNTSYPWLHIIASVMAWASSVINPIIYA
Dm_TIEaR		LFAAISACVFVTIGVLGNLITLLALLKSPTIREHATTAFVISLSISDLLFCSFSLPLTAVRFFQESWTFGTTLCKIFPVIFYGNVAVSLLSMVGITLNRYILIACHSRYSQIYKPKFITLQLLFVWAVSFLLLLPPILGIWGEMGLDEATFSCTILKKEGRSIKKTLFVIGFLLPCLVIIVSYSCIYITVLHQKKKIRNHDNFQIAAAKGSSSSGGGSYMTTTCTRKAREDNRLTVMMVTIFLCFLVCFLPLMLANVVDDERNTSYPWLHIIASVMAWASSVINPIIYAA
Pc_TIE_R1		AVFCCVLFIVLGVPGNLITIIALVKCKKVHNATAVFIINLTLSDLMFGVFNLPLAASLFGHRAWVHTGFLCLLFPILRYGLVAVSVFTVLAITINRYVMIAHPRLYHRLYTRTWLAIMVVATWIGAFGALVPTLLEFWGTFGLDPAIGSCTILPDRDGNSPKEFLFVFAFVLPCVAICVCYARIFCIVHRADKKSHSHSQHFLKVNGKRHKNVASPCTADPPTLQTLHATPLHDRLQLETLVKLSTSSNSVKVEIVEPQEESQKNEESSLDGNGRGGCGSKEGTRTPSPETTPAGMTTDASSLLKTEANGFSGHSSNEGVGASSAACSPIRISPPTAPESPASVKSDRKISTNIERRPSTISGRGGTFSHLRGTFRRTRAGSFIARQPTLSAKDRRLLK…
Pc_TIE_R2		FAAAASILFILVGILGNLVTIIALSRSVKLRVHATTAFVISLCASDLLFCSINLPLTASRYIHESWVLGDTLCSIFPFFFYGNVAASLLNMVAITLNRYILIAHHGLYDRVYRHHYIYLMIAVVWLFSFGMMMPPLLGVWGRLGLDPPSFSCTILKKDGSSPKKFLFLFGFLLPMIAIVVCYSAIYYKVRESRRNLVAHTNKGGSPSTFNVHIARKEDLRLTKMMLTIFLCFLVSFLPLMIVNVADDDVLVPSLHVLASVLAWASAVVNPFVYAV
Dm_TIE_R1		GNLITLLALLKSPTIREHATTAFVISLSISDLLFCSFSLPLTAVRFFQESWTFGTTLCKIFPVIFYGNVAVSLLSMVGITLNRYILIACHSRYSQIYKPKFITLQLLFVWAVSFLLLLPPILGIWGEMGLDEATFSCTILKKEGRSIKKTLFVIGFLLPCLVIIVSYSCIYITVLHQKKKIRNHDNFQIAAAKGSSSSGGGSYMTTTCTRKAREDNRLTVMMVTIFLCFLVCFLPLMLANVVDDERNTSYPWLHIIASVMAWASSVINPIIY
Dm_TIE_R2		GNLITLLALLKSPTIREHATTAFVISLSISDLLFCSFSLPLTAVRFFQESWTFGTTLCKIFPVIFYGNVAVSLLSMVGITLNRYILIACHSRYSQIYKPKFITLQLLFVWAVSFLLLLPPILGIWGEMGLDEATFSCTILKKEGRSIKKTLFVIGFLLPCLVIIVSYSCIYITVLHQKKKIRNHDNFQIAAAKGSSSSGGGSYMTTTCTRKAREDNRLTVMMVTIFLCFLVCFLPLMLANVVDDERNTSYPWLHIIASVMAWASSVINPIIY
Dm_TIE_R3		GNLITLLALLKSPTIREHATTAFVISLSISDLLFCSFSLPLTAVRFFQESWTFGTTLCKIFPVIFYGNVAVSLLSMVGITLNRYILIACHSRYSQIYKPKFITLQLLFVWAVSFLLLLPPILGIWGEMGLDEATFSCTILKKEGRSIKKTLFVIGFLLPCLVIIVSYSCIYITVLHQKKKIRNHDNFQIAAAKGSSSSGGGSYMTTTCTRKAREDNRLTVMMVTIFLCFLVCFLPLMLANVVDDERNTSYPWLHIIASVMAWASSVINPIIY
Sv_LGR3_R		GNLTVLGGRVLSGDDNKILSLFIRNLAVADLLTGFYLAVVAVKDMQFRSEYHKHAYYWMTSWQCTVTGVLAMTSAEVSVMILSFMSVERWLCITWPLRAPKLSLGGAKVSLTCIWVVGIVLSTAPVYYYKGKQRFYGSNGLCFPLHLDDPWVPGWFYSAFIFVGLNQLGVVLILMSYTGMFYNIRRTRANTPLSLGDREFAMRFFFIVFTDCLCWTPIIILRILALAGIEIMPELYAYVVVVVLPINSALNPFLY
Dm_LGR3_R		GNVLVLWGRFIYRDENVAVTMVIRNLALADMLMGFYLVTIGVQDYRYRNEYYKVVLDWITSWQCTLIGTLAVSSSEVSMLILAFMSLERFLLIADPFRGHRSIGNRVMWLALICIWITGVGLAVAPVLLWRTSTLPYYGSYSGTCFPLHIHEAFPMGWLYSAFVFLGVNLLLLVMIAMLYTALLISIWRTRSATPLTLLDCEFAVRFFFIVLTDFLCWVPIIVMKIWVFFNYNISDDIYAWLVVFVLPLNSAVNPLLY
Pc_LGR3_R		GNLMVLGGRVFSRDDNKILSLFIRNLAVADLLTGLYLLVIAVKDVEFRDSYSDHAYHWMTSWQCTITGVLAMTSSEVSVLILSFMSVERWLCITWPLAAPKLSLSGAKMALTLMWLIGVALALAPVLYYRGQHQRFYGTNGLCFPLHLDDPWVPGWLYSGLLFVGLNQLGVILILISYTGMFYSIRRTRANTPLSLGDREFAMRFFFIVFTDCLCWTPIIVLRIMALAEVDLTPEFYAYVVVVLLPINSALNPFLY
Cm_LGR3_R		GNLMVLGGRVFSRDDNKILSLFIRNLAVADLLTGLYLLVIAVKDVEFRDSYSDHAYHWMTSWQCTITGVLAMTSSEVSVLILSFMSVERWLCITWPLAAPKLSLSGAKMALTLMWLIGVALALAPVLYYRGQHQRFYGTNGLCFPLHLDDPWVPGWLYSGLLFVGLNQLGVILILISYTGMFYSIRRTRANTPLSLGDREFAMRFFFIVFTDCLCWTPIIVLRIMALAEVDLTPEFYAYVVVVLLPINSALNPFLY
Es_LGR3_R		GNLMVLGGRVFSRDDNKILSLFIRNLAVADLLTGVYLLVIAVKDLEFRSSYSDHAYYWMTSWQCTFTGVLAMTSTEVSVLILSFMSVERWLCITWPLAAPKLSLGGAKMALSLIWLLGLSLALTPVLYYQGHQQRFYGTNGLCFPLHLDDPWAPGWLYSGFLFVGLNQLGVVLILVSYTGMFCSIRRTRANTPLSLGDREFAMRFFFIVFTDCLCWTPIIVLRIMALLEVDIKPELYAYVVVVLLPINSALNPFLY
So_LGR3_R		ANVVVIFCRAISRKDNKILKLFVKNLAAADLLMGVYLVVIGVQDAMTRGSFNSHALQWADSYTCILAGVLAMVSSETSVFILSFMSLERYLYISEALDGRTLSLRGARLCLAIIWLTSISLAFFPILWIRSFYGNNSVCFPLYINEPYLAGWQYSAFIFLGLNFVSMVVIFGSYVGLFVNIRWTRLSTSRSSDEMNFAFRFFFIVVTNCLCWLPIMCLKVAALAHVEVHQGFYAWLVILVLPINSAVNPALY
Ha_LGR3_R		GNLMVLGGRVLSRDDNKILSLFIRNLAVADLLTGFYLVVVAAKDLQFRSEYHEHAYYWMTSWQCTLTGVLAMTSAEVSVLILSFMSVERWVCITWPLAAPKLSLEGAKVALTCIWALGFLLAVTPVLYYQGQPRFYGTNGLCFPLHLDDPWVPGWLYSALIFVGLNQIGVVLILMSYTGMFCSIRRTRANTPLSLGDREFAMRFFFIVFTDCLCWTPIIILRIMALADIPI
Cq_LGR3_R		GNLTVLGGRVLSRDDNKILSLFIRNLAVADLLTGFYLVVVAVKDLEFRSEYHTHAYYWMSSWQCTLTGVLAMTSAEVSVLILSFMSVERWVCITWPLAAPKLSLEGAKFSLACIWCLGLTIAIIPVVYYKGQQRFYGTNGLCFPLHLDDPWVPGWLYSALVFVGLNQVGVVVILMSYTGMFCSIRRTRANTPLTLGDREFAMRFFFIVFTDCLCWTPIIILRIMALADILITPKLYAYVVVVLLPINSALNPFLY
Dm_LGR4_R		GNLLVLLGRYFYKSRSNVEHSLYLRHLAASDFLMGIYLTLIACADISFRGEYIKYEETWRHSGVCAFAGFLSTFSCQSSTLLLTLVTWDRLMSVTRPLKPRDTEKVRIVLRLLLLWGISFGLAAAPLLPNPYFGSHFYGNNGVCLSLHIHDPYAKGWEYSALLFILVNTLSLIFILFSYIRMLQAIRDSGGGMRSTHSGRENVVATRFAIIVTTDCACWLPIIVVKLAALSGCEISPDLYAWLAVLVLPVNSALNPVLY
Pc_LGR4_R		GNLLVLIGRLVVKETNKVHSFYIKNLSLSDLLMGVYLFIIASYDAFFRGSYIRHEYSWRRSWQCNLCGFLSTLSSEASVFTLTTITLDRYFSIVHPLTLKERTLPIAVGVMVATWSLAALLAILPLLGIHYYGDNFYGSNGMCLPLHIHDPYAKAWEHSAIIFIGFNLVAFMFIAYAYGRMILAIRESQMSLRSTQEKQDRILVKRFAFIVGTDFLCWMPVIIIKVIALGGVVIDRTLYAWLAVFVLPVNSALNPILY
Mr_LGR4_R		KEPNRVHSFYIKNLSLSDLLMGVYLFIIASYDAFFRGAYIRHEASWRRSWQCNLCGFLSTLSSEASVLTLTTITLDRYCSIVHPLTLKERTLRVAWGVMAATWLLAALLALLPLSGLPYYGDNFYGSNGMCLPLHIHDPYAKAWEHSAIIFIGLNLMAFMFIAYAYCRMVFAIHESQMSLRSTQEKQDRILVKRFAFIVGTDFLCWMPVIIIKVMALAGVVIDRTLYAWLAVFVLPVNSALNPILY
Ha_LGR4_R		GNLLVLIGRFVVKEPNKVHSFYIKNLSLSDLLMGVYLFIIASYDASFRGSYIRHEYSWRRSWQCNLCGFLSTLSSEASVFTLTTITLDRYFSIVHPLTLKERNLRIPVGVMSITWTLAALLALLPLLGIQYYGDNFYGSNGMCLPLHIHDPYAKAWEHSAIIFIGFNLVAFMFIAYAYGRMILAIRESQMSLRSTQEKQDRILVKRFAFIVGTDFLCWMPVIVIKVIALGGVVIDRTLYAWMAVFVLPVNSALNPILY
Sv_GRL101R_ike		GNSFVILWRSFYSSGNKMHSFLIVNLGVGDFLMGVYLIIVAVVDHQYRGVYAAYELSWRTSSLCQLAGFISTFSSELSVFTLTVITVDRLIVIKFPFGARRVEGSVTRMVMAGVWILVAILSGLPLTYLDYFHNFYGRSGVCLALHITNEKPNGWEYSVFIFLVLNLLSFGVMAVSYVLMYMTARDTHTAARTGAQARAGDAGMATRMTLIVATDAACWLPIIFLGIASLSGLTIPPKVFWIAVFVLPLNAAINPVLY
Pc_GRL101R_like		GNSFVIIWRSVYSSGNKMHSFLIVNLGVGDFLMGVYLVIVAAVDLQYRGVYAAYELSWRTSSLCQLAGFISTFSSELSVFTLTVITVDRLIVIKFPFGVRRKEGSVTRMVMAGVWVLVGLLAALPLTRLQYFHNFYGRSGVCLALHITNEKPSGWEYAVFIFLVLNLLSFGVIAVSYVLMYVAARDTHSAARADTNVRGGDGGMAKRMSLIVATDAACWLPIIFLGIASLCGVTIPPRVFSWIAVFVLPLNAAINPVLY
Nn_GRL101R_like		GNSFVIIWRSIYSSGNKMHSFLIVNLGVGDFLMGVYLIIVAVVDLQYRGVYAAYELAWRTSSLCRLAGFISTFSSELSVFTLTVITVDRLIVIKFPFGVRRVKGSVTRWVMAAVWVLVGFLSALPLTHLEYFNNFYGRSGVCLALHITNEKPNGWEYAVFIFLVLNLLSFGVIAVSYVFMYVAARDTHTAARTSTETRGSDGGMAKRMTMIVATDAACWLPIIFLGIASLCGITIPPKVFSWIAVFVLPLNAAINPVLF
Lv_CHHR1		GNLCILVILLKNRLLLRTSVNLFILNMSVADLVTAAAGPLPYTARDTQQFWTLGETWCRLEGYLQMMVMMVSVLSLATISCDRMVGVVYPFHRHLRAWQSFIVIGLIWVVSAGIAVPFGLYREYAVHKWRDVTERTCEEANEMRVWWLVSIVALTWVPLGVMLACYALIFINFNKYRNKVRGREHPAILRLKARTVRMMFVVVLVFVACWTPLQVVTLARNAFVQENGSLKKDLAETYDTLMSVCQYMMYINPSVNPIVY
Lv_CHHR2		GNLCIIIILLKNKILLRTSVNHFILNMSVADLITSLAGPIPFTIRDTHQLWILGGAWCHLEGYIQILVMLVSVTSLATISFDRMIGVAYPFHKHLGAWGSRAIIVGFWVLSAVLALPFSFYRVYTVRIWQDMTERTCGEQRDELRIWWIAVIIALTWLPLLIMVISYTVIFVYLRKGAPSTARREHPAILHLKKRVVRMMFVIVLVFILSWLPFQIMKIFEDKYIDDSGQYLPDQEAEYKVLLSVSHYMMYTNTAVNPLIY
Sp_CHHR1		GNLLVMLVVCYNRHMRSSTNQYLVNLAAADLLVTLVCMWVHIVRHLSHPHYILPAYVCKLDGFVQTTTLLASVLTLTVISVGRFVAVMFPLHARTSPDRANRVIAAVWIASALIACPILFYRKLYSIQWANFTTWQCDEFFPTEKEYVEADDRCEVIYDAKHLFYTILIIALFFLPVAIMIINYSLVVWTLWGAKQPGEQQSAATRNMATKAKKKVVKMVTVVLLVFVICWTPLLTLILFSLNHQGHLPEWFSSLEFAAYFIAYSNSALNPIIY
Sp_CHHR2		GNLLVILVVRYNRNMRSSTNQYLVNLAVADLLVTLVCKLVHLIRHLSYPHYVLPAIVCKLDGFVQGTALVASVFTLTVISIGRFVAIMFPLHARTSPDRAIWVIAAVWIAAALLSSPMLIYREFYSIKWSNFTTWHCNEFFPMEKKVINGLCVVTYDAKKLFYIIFTITCYFLPVTIMLVNYSLIVWKLWGAQQPGEHHQQQVATTRNTQRVVRMVTVVLLVFVVCWTPLQTLILYTTVREEYEFVNDIEFTAYFVAQSNSALNPIIY
Sp_CHHR3		GNTIVIWIVLADQRMRTVTNIFLVNLSVADAMVSTLNVVFNFTYMLNLNWRFGFVYCKISQFVSILSICASVFTLMAISFDRYIAIMHPLRPRMGRKATILIVVWIWVSSVCLSLPNLIYFTTATLSYAGGERIVCYAAWPDGDQGESQSEYVHTVVLMVLTYILPLTCMGFTYVRIGLTLWGSRSIGEQTPRQVESIKSKRKVVKMMIVVVTIFAVCWLPYHMYFILSNLMPEIAHYEFIQETYLAIYWLAMSNSMYNPMIY
Nn_CHHR1		GNLLVIVVVYYNAHMRTSTNQYLVNLAVADLLVTLVCMWVHIVKNLSHPHYILPALVCKLESFVQATSLLASVLTLTVISVGRFVAVMFPLHARTSPDRAHRVIAVVWLTSALLACPPLFYREQYSIQWANFTSWHCDEFWPTEVHFNLKVGHCVITYDAKRRFYIILTIVFYFLPVGIMFVNYSLVVWKLWMTQLPGEHCVPARNTATRTKKKVVKMVSVVLLVFVLCWTPLQSILLYSSLVHSQDNSLPEWFSEVEFAAYFVAYSNSALNPIIY
Nn_CHHR2		GNLLVILVVYYNVHMRSSTNQYLVNLAVADLLVTLLCTWVHLVRNLSHPHHVLPAIICKLDGFAQATSLLASVLTLTVISVGRFVAVIFPLHARTDRAHRVIAVVWVTSALLSCPTLFYRQLYSIKWANFTSWHCDEVWPSEVTYDPVVRRCVTTYDPKKLFYIILNTAFYFLPVGIMVISYSLVVWRLWMTQLPGEHCVPARNTATRAKKKVVKMVSVVLLVFVLCWTPLQTIILYSNFVHVDHNSLPEWFGVMEFSAYFIALSNSALNPIIY
Pm_CHHR1		GNLCIIIILLKNKLLLRTSVNHFILNMSVADLITSLAGPIPFTIRDTHQLWVLGETWCHLEGYIQILVMLVSVTSLATISFDRMIGVVYPFHKHLGSWGSRAIILGFWLLSAVLALPFSFYRVYTVRIWQDITERTCGEQRSEIRIWWIAVIIALTWLPLLIMVISYTVIFVYLRKGVSATARREHPAILHLKKRVVRMMFVVVLVFILSWLPFQIMKIFEDKYIDDSGQYLPDKEAEYKVLLSVSHYMMYTNTAVNPLIY
Pm_CHHR2		GNLCILVILLKNRLLLRTSVNLFILNMSVADLVTAAAGPLPYTARDTQQFWTLGETWCYLEGYLQMMVLMVSVLSLATISCDRMVGVVYPFHRHLRAWQSFIVIGLIWVVSAGIAVPFGLYREYAVHKWRDVTERTCEEAEEMQVWWLVSIVALTWLPLAVMLACYTLIFINFNKYKNKVRGREHPAILRMKARTVRMMFVVVVVFVACWTPVQVVTLARNAFVQENGSLKENLAETYDTLMSVCQYMMYINPSVNPIVY
Es_CHHR1		GNLAIIIILAKNRLLLRTSVNYFILNMSVADLITGLAGPIPFTIRDTAYFWVFGEAWCHLEGYIQVLVMMVSVTSLAVISCDRMMGVVRPFHNHIKPWQSIAIIFIIWTVSALLAVPFAVYRIYTVHHWQDLDETTCGEDVKKMHVWWMINMIGLTWLPLLVMIVCYTTILVYFRTHKFKASRNKEHPALTHLKRRVVLMMFVVVVAFTICWLPFQLLKICNNLFLDDNTQFKNEKARRSHDILLTLSHYMMYTNAAINPIIY
Es_CHHR2		GNLTIIIILSKNRLLLRTSVNHFILNMSVADLILALTGPIPFTIRDTSMFWPLGELWCHLEGYIQMLVMLVSLASLATISFDRMMGVVRPFHTHLKTWHSLAIIVVIWGSSAVLALPWGLYRVFTVHIWKDCVQTICGENEKLYIWWMVAVVGLTWLPLAIMLISYSTILVYFRHPKFKNLSKREHPVMTHLKKRVVKMMFLVVVIFVVCWLPLQLLNIFYTSFLDENGQIKDEETEKYYNALVTVSQYMIYVNPAANPIIY
Sv_GPCR_A11		GNLLVIVVVYYNAHMRTSTNQYLVNLAVADLLVTLVCMWVHIVRHLSHPNYVLPAIVCKLDGFVQATSLLASVLTLTVISVGRFVAVMFPLHARTSPDRAHRVIAAVWVTAALLSCPTLFYRQLYSIKWSNFTSWQCDEIWPMEGKFDSTVSRCIITYDAKKLFYTVLIIALYFLPVGIMFINYSLVVWKLWVTQLPGEHPAPSRITATRSKKKVVKMVSVVLLVFVICWTPLQSLMLYSNFIHGQHDTLPEWFPVMEFAAYFIAYTNSALNPIIY
Sv_GPCR_A12		GNLCIIIILFKNRLLLRTSVNHFILNMSVADLITAVAGPIPFTIRDTSDFWPLGQAWCHLEGYIQILVMVVSVTSLATISFDRMVGVVRPFHQHLKRWQSVAIILGIWVVSALIAVPFGVYRLYTVHMWKDLTERTCEESDNIRIWWIIVVIALNFLPLIVMVTCYSIIFVNFNKYANKVRGKEHPAILHLKKRVVRMMFVVVIVFIASWISFQVLQVTRSHFVNEEGSLRPELMQTYEDLLTLSQYMIYVSPAVNPIIY
Pc_GPCR_A53		GNLLVILVVYYNNHMRTTTNQYLVNLALADLLVTVICMWVHIVRHLSYPHYVLPALVCKLDGFVQATSLLASVLTLTVISVGRFVAVMFPLHARTSPDRARRVIAAVWISSALLSCPTLFYRQLFSVKWKNFTTYQCEEFWPTDGHFDPLLSKCVITYDPKKHFYIFLTIAVYFLPVGIMFINYSLVVWRLWMTKLPGEQSLPARNTATRAKRKVVKMVSVVLLVFVLCWTPLQTIILYISFVHEQSSLPEWFSVLEFSAYFVAYSNSALNPIIY
Pc_GPCR_A9		GNLIVIWIVMADRRMRTVTNIFLVNLSVADAMVSTLNVVFNFTYMLNLHWRFGRIYCKISQFVSILSICASVFTLMAISFDRYIAIMHPLRPRMGRKATIMIVVWIWVSSTCLSMPNMLFFTTAALPLRDGSERVVCYGAWPDGDQGDSYSEYVHTVVLMVLTYILPLLCMGFTYARIGLTLWGSRSIGEQTPRQVESIRSKRKVVKMMIVVVTIFAICWLPYHVCFILFNLMPEIAHTDYIQETYLAIYWLAMSNSMYNPMIY
Pc_GPCR_A52		VTLVPAVLVMMASVPSLAIISFDRMVGVVSPFHQHLKRRHAVAIIASVWLLAGLLALPFGFYRVYSERVWKDLTERICGEEDDKIRIWWKVSILGLNWFPLGVMVISYTTIFFYFKQVKFKGTISRREHPAMVHLKQRVVRMMFAMVLVFTICWLPFQILKLAQRSFIDDTGHYVSTSAEKTYKTLLTVSQYMIYCNPALNPIVY
Pc_GPCR_A63		MIGVVRPFHQHLKKRHSLTIIIVIWIVSALIAVPWPVYRVYTVHIWKDLTETICGEKDKINIWWIVGVIVLTWLPLGIMVVCYSTILIYFRHKNFRISSQNEHPVITHVKKRVVKMMFVLVVSFACCWLPMQILKISTKSFLDPNGQYKDEATEKSYKILLTVAQYMVYINPALN
Nl_CCAPR1		GNSAVLVTLLLSKARRSRMNFFIMHLAIADLLVGLVSVLPDIIWRMTVSWVAGNLACKAVRFMQAVVIYSSTYVLVALSIDRLDAITRPMNFSGSWRRAKLLVIASWLISFLFSSPIMVLYEEREIQGRLQCWIELGEPWQWRLYMSLVTVTVFLVPAIVIAVCYAVIVHTIWTKSRHLMPPPPHPPPPPHSNGDLLNGHHATSPLTNCDHPDGEVELRRASSRGIIPRAKIKTVKMTFVIVFVFVVCWCPYLVFDLLQVWGFVPRTQTSIAVATFIQSLAPLNSAANPLIY
Nl_CCAPR2		GNSGVLIALRCGHRRKSRMNFFIMQLALADLCVGLLSVLTDIIWRSTIAWNAGNTACKIVKFSQALVTYSSTYVLVALSIDRYYAIKYPMNLSGSWRRARVLVSMAWLLATVLSIPIAILYNERVIQGRLQCWIEFAEPWQWQVYMTLVATAIFVAPAFVISVCYALIVTTIWAKSKLFSIKPTNDDTRRASSRGIIPQAKVKTVKMTFIIVLAFVLCWSPYIVFDLLQVYGYIPRTQTNIAVASLIQSLAPLNSAANPLIY
Nl_CCAPR3		GNSAVLLTLLLRKNRKSRMNFFIMQLAIADLAVGLIQVLTDIIVRMTIAWHAGNLACKVVRYLQAVVTYSSTYVLVALSIDRYDAIKHPMKFSGSWRRAKVLVAVAWFLSLLFSTPSMVLFEVQMVQGQLQCWIELTEWQWQLYMTVVALLIFVIPAIIITACYAIIVSTIWSKSSHIVVVDNVHKRNNKGLFDKSSHHHHHHHHLHDHDSRRASSRGLIPKAKVKTVKMTFVIVFVFILCWSPYIVFDLLQVYGFVPKTQTNMAVATLIQSLAPLNSSANPIIY
Pc_CCAPR		GNVAVIAALMLSKTRKSRTNFFIMHLALADLSVGLISVLTDIVWKSTVSWNAGNVGCKAVRFAQVLVTYSSTYVLVALSIDRYDAITHPMNFSGSWRRARRLVLVAWLLSAVFASPSLVFFMEARVDGAIQCWIDFPEAWQWKLYMTLVALSVFLFPTVIITACYAIIVYTIWSKSKIMTVNSKALGSKNGEKRGGHHEDDSRRASSRGLIPKAKIKTVKMTLVIVFVFILCWSPYIVFDLLQVYGYVPQSPTNVAVATFIQSLAPLNSAANPIIY
Tu_CCAPR		GNCSVLGTLLLSKGRKSRMNFFIMHLAIADLLVGLINVLTDIVWRFTVGFYTGDTACKAIKFAQVVVTYGSTYVLVALSIDRYDAITHPLNFTIRARRAKFLIAFAWTLSGIFSIPTLFLYKIHNIEDKPQCWIHLEPEEWQIYMTLVATSLFFIPTVIISACYSIIVHTIWTKSRLMGSSPRKKVKPDLDFKRMSSRGVIPRAKIKTIKMTLVIIFVFILCWSPYFVWDLLQVYQQIPRTQTTVAISTFIQSLAPLNSAANPLIY
Tu_GPA2/GPB5R		GNLAVMVVLMSGRFKMNVSKFLMCNLAFADFCMGIYLLIIAIIDIHTVGVYFNYAIDWQHGLGCMITGFITVFASELSIITLTVITLERWYAITHAIHLHRRLKLNLAVKTMIGGWIYSLLMASLPLFGISGYSKTSICLPMENKDTVDIIYLITLLSFNALAFLLITACYGKMYHAVASQHGRITANDQTIAKRMALLALTDFACWAPIAFFGLTAVAGYPLINLTNSKILLVFFYPLNSCANPFLY
Nl_GP2/GPB5R1		GNTAVLIVLIANRSDTTVPRFLMMNLAFSDLLMAVYLLLLAFTDIQSTGMYFNYAFDWQRGYGCRIAGTLTVFSSQLSIYTLTLITIERWFAIRHALYANVIDLKVAIQAMIVGWVYSIGIAVLPLFGISSYSTTSICLPMDVHNAASTIYVLTLLMVTGVAFVIICICYIQVYLSLGKNTRHCPESSVARKMMLLVGTNFACCAPIAFFSLTAVAGYPLIDVTRSKILLVFFYPINSCANPYLY
Nl_GP2/GPB5R2		GNLAVLLVLLSSRFRMTVPKFLMCNLALADLCMGLYLLLIAIMDARSIGDYFNYAIDWQNGIGCKLAGFLTVFASELSIFTLTVITCERWYTITYAIHLNKRLRLSSAAQIMVLGWIYSITMATLPFFGISSYSITSICLPMENAKTSDLVYLVTLLVFNSLAFWVICACYSRMYVSIRGGQGQATADPLSCPDMRVAKRMALLVFTDFACWAPIAFFALTALAGLPLIDVPKTKILLVFFYPLNSCANPYLY
Nl_GP2/GPB5R3		GNTCVLLVLLSSRFRMSVPKFLMCNLALADLCMGLYLLLIAIADARSQGAYFNYAIDWQNGIGCQAAGFLTVFASELSVFTLSVITSERWYTITYAIHLNKRLRLGSASRIMAAGWLYSIAMAALPLLGVSSYSITSICLPLQTSSAVETVYLATMLAVNGVAFGVVCVCYGLMYASIRGQGQGRSGRVRSDLSVAKRMALLVLTDLVCWAPVAFFGLTALAGHPLIDLPSAKLLLVSFYPLNACANPYLY
Pc_GPA2/GPB5R		GNLAVIIVLISSKFMTVSKFLMVNLALADLCMGLYLLIIAVMDLHTIGVYFNHAIDWQNGPGCKVAGFLTVFASELSIFTLTVITSERWYAITYAIHLNKRLKLSMAVKIMVVGWTYSITMAALPLLGISSYSKTSICLPMETGNALALAYLISLLLVNGLAFFVITACYASMYCSISRHDATAPHSDLTVAKRMALLVFTDFACWAPIAFFGLTAVAGVPLINVTRAKILLVFFYPLNSCANPYLY
Tu_GPA2/GPB5R		GNLAVMVVLMSGRFKMNVSKFLMCNLAFADFCMGIYLLIIAIIDIHTVGVYFNYAIDWQHGLGCMITGFITVFASELSIITLTVITLERWYAITHAIHLHRRLKLNLAVKTMIGGWIYSLLMASLPLFGISGYSKTSICLPMENKDTVDIIYLITLLSFNALAFLLITACYGKMYHAVASQHGRITANDQTIAKRMALLALTDFACWAPIAFFGLTAVAGYPLINLTNSKILLVFFYPLNSCANPFLY
Dm_GPA2/GPB5R		GNVAVLTVILSIRPESTPVPRFLMCHLAFADLCLGLYLLLVACIDAHSMGEYFNFAYDWQYGLGCKVAGFLTVFASHLSVFTLTVITIERWLAITQAMYLNHRIKLRPAALIMLGGWIYSMLMSSLPLFGISNYSSTSICLPMENRDVYDTIYLIAILGSNGVAFSIIAVCYAQIYLSLGRETRQAHQNSPGELSVAKKMALLVFTNFACWSPIAFFGLTALAGYPLINVTKSKILLVFFYPLNSCADPYLY
Pc_TRH		IGTLFQGIIFIIGVIGNVMVVIVVARNKNMATPTNCYLVSLAIADCAVLIAAVPQEIVSYYLIGNHWIWGHVGCAIMIFLQNLGINASSLSLTAFTVERYIAICHPMKAQTVCTVERAKKITLVVWVFAVCYCSPWLYLTTVVPLAYAVDYPTQECTFKLSRDQYFLYYFLDIIVFYVVPLLLSCVLYSLIARILFTSQVPKNPTVNGHHNKKRVNSPRVQVVKMLAVVVAIFATLWLPYRTLLVYNSLLAMFGYNTYKDLWYLLFAKTCIFINSAINPILYNA
Sv_TRH		IGTLFQGIIFVIGVIGNVMVVIVVAKNKNMTTPTNCYLVSLAIADCAVLIAAVPQEIVSYYLIGNHWIWGRVGCAIMIFLQNLGINASSLSLTAFTVERYIAICHPMKAQTVCTVERAKKITLLVWVFAVCYCSPWLYLTTVIPLSYAVDYPTQECTFKLSRDQYFLYYFLDIIVFYVVPLLLSCVLYTLIARILFTSQVPKNPTVNGHHDKRRANSPRVQVVKMLAVVVAIFATLWLPYRTLLVYNSLLAMFGYSTYKDLWYLLFAKTCIFINSAINPILYNA
Tu_ETH		ATLFCALILILGTTGNILVPIVVCRTKELRNSTNIFLINLSLADLFVLIVCMPTVLIELHSKPEIWLLGQEMCKAVPFVEMVVAHGSILTMMAISFERYYAICKPLKAGYKCTRLRAVIIILSVWAIAIISTIPILWIAELSHETYIDGSLVPVCLTQANKLWHKLYFIGTMIAFFWSPLLILIIIYIVITKRLFLNDENIRTSTNHGNHECGQMRARRQVVYMLATVIACFFICLLPFRLFTLWLLLSSTDQVKSLGMELYYTTLYFCRIMLYLNSALNPILYNLI
Nl_ETH		FCIVILGIGVVGNVMVPIVILKTKDMRNSTNIFLMNLSIADLMVLLVCTPTVLVEVNSKPETWVLGEEMCKAVPFVELTVAHASVLTILAISFERYYAICEPLRAGYVCTKARALLICVLAWAFAAICTSPMMMISKYRSRVRYYDGSLVDVCLTQADTSWSAIFFLATISLFFVLPLGVLVALYSTIARHLTKEPGPASSSDACNQRARRQVVMMLGTVVMFFFLCLLPFRILILWIIVSPPEADLKQEFETYYVVLHFCRSMLYLNSAINPILYNL
Pc_ETHR1		VGVWTGVLVTLMAVGVGGNVLVPVVVMRTRDLRSSTNLLLVNLAAADLLVLLVSLPTALIELHSRPETWVLGEPMCKLVPFVEYCVCHASVLTILVISFERYYAICRPLRASYTCTKMRACTCILTIWAAAVILSCPMMVMSKHELVPYADGTMVTGCXXXXXFFVPLLLLILLYLVIGRSLMRDSASAALQHRKVDLPNMKARRQVVVMLATVTIFFFVSLLPFRVLTLWIVWTPKEIIETVGALRYYSMLYAARVMLFANSAVNPILYNL
Pc_ETHR2		YTGWCLVLLVVGLVGNVLVPLVVVRDRELRAASTSVFIVNLVAADLLVLGVCLPALISELFAPPAVWVLPASMCKVVPYLEFTVAHASMLTILAISVERYRAICHPLTVAASCTRLRAALTCLLVWVIATCLTSPVIALTEHRRVRYIDESIVPVCYTRADKPWAQVFVVSSMVGLFFLPLVVLVGLYWRIARQLLLEDQQLCRDKPNPHLQARKQVVVMLGTVVVVFFICLLPYRIFSLWFIFTTKESEQSIGQETYYNLLYAFRVLVYVNSAINPVLYNV
Dc_ProstR_E2		GNSLALFILARKKHNKNSKYTLMLRCLATNNLLALLGMLTTTLLKIYLPKDVLQSFVRMDCVGLVVWRFFGLSSGCIAAVMAAERWMALARPFIYHKHITYELIRKSINSILIVAVIITFLPFVGFGAYIDESNPDRLKCIRYRDAPGVWNKSYAVLFMVFGTLLCIVIVACNLFVAHTLLCVIGRSRTAKRHMHYDLVSRDKASTISIDPESSSGTTLYQTQLSSGSGNSHRSVQPTRPFRHSVSVTMAATDSSPVEIKFAKLMAFLSISFVICWMPQMIAIPLAIAPDRVPASNKFFIIADVLTALHFTSDPYVY
Da_ProstR_E2		GNIAALIMLGRNETARNKRQTLMLKCLAWNDLLAVTGSSIQMHLQLYMPSRWVLTPYFCGVRVFWRAFGLGSGAVALAMAVERWFALTKPFVYQTKVTYRRIQSSIFGLWILVTILSCLPFFGFGLYYDTSQVGYKRCSRYRFGTTPDDIAYAYVWFGFGLTMCVLIVACNLGVIEALYQMNRRSGNRRLTRYPVEMPAIGNQHQPLRDKPSNHLRDSFSVRQSIELDNSSFSNSSTSRHHLSIRQRDSSASSSASRRRHRHHGANHQTQEEIKFARLMAVLCIFYVLCWIPQLVAIPVGLANPKNQERVFFRVADVCIALNFVLDPFIY
Tc_ProtR_E2		GNLAALWILYKSAKTRNKKHVLLLRCLAVNDLVAEVGMFSIITLQKYKLIPVYWICVGFVLLRAFGIGSGCVAFVMALERWLALTRPFYYQQLVTYRILKIFVFSLWSGGALLTYLPLLGFGLYYNGKCCRYRDATELRDQIYAYMFLVFGTALCLCIAFCNLTVIWELSKIRPHGRVLMRRVSRSTMNSRVMAAKYQTPEEIAFAKLMAIICIIFVVCWAPQMISIPLAQFWKGSTFDGIFAKMANFLMCTYFTLDPYVY
Dp_ProstR		WLVAIIFSALPIFGFGQYAIQYPGTWCFLNLHPENAIDAAYSITFAVLNLLLIGVMIICNIGVQCTLVALRCQRSSADRADRFRRTHRSPQQEELEVQMMFVLLAITIVFTLCWTPLQFQILKNQFYEHKTASDHAGDLLAIRLASINQIIDPWVY
Pc_HPR1		TNLMNVVMLGRARRQHQQRQAQATTFFYLMWLALTEMLASLALVPALAHLDRSHLSYGWAFYYAHFETPVLNALTSASVYIVVGLSVDRYIAVCHPRRYQDVSAPRLAVSRITLSLLVPALLYIPHGFYQKVVAAQGGAGWTYEGLEMAAPRAWYAWNVVVELCHRMAPATLLAALNACIIYTFKKVTSRRRLLTKSKGTESTNKSEDNSKGQQEHRLIYLLMAIVTTFLLTNLPATVLALIDTAGASHGSFSLEVFRAVANCLEVLGFSLNFVLY
Sv_GRL101_like		GNSFVILWRSFYSSGNKMHSFLIVNLGVGDFLMGVYLIIVAVVDHQYRGVYAAYELSWRTSSLCQLAGFISTFSSELSVFTLTVITVDRLIVIKFPFGARRVEGSVTRMVMAGVWILVAILSGLPLTYLDYFHNFYGRSGVCLALHITNEKPNGWEYSVFIFLVLNLLSFGVMAVSYVLMYMTARDTHTAARTGAQARAGDAGMATRMTLIVATDAACWLPIIFLGIASLSGLTIPPKVFWIAVFVLPLNAAINPVLY
Pc_GRL101_like		GNSFVIIWRSVYSSGNKMHSFLIVNLGVGDFLMGVYLVIVAAVDLQYRGVYAAYELSWRTSSLCQLAGFISTFSSELSVFTLTVITVDRLIVIKFPFGVRRKEGSVTRMVMAGVWVLVGLLAALPLTRLQYFHNFYGRSGVCLALHITNEKPSGWEYAVFIFLVLNLLSFGVIAVSYVLMYVAARDTHSAARADTNVRGGDGGMAKRMSLIVATDAACWLPIIFLGIASLCGVTIPPRVFSWIAVFVLPLNAAINPVLY
Nn_GRL101_like		GNSFVIIWRSIYSSGNKMHSFLIVNLGVGDFLMGVYLIIVAVVDLQYRGVYAAYELAWRTSSLCRLAGFISTFSSELSVFTLTVITVDRLIVIKFPFGVRRVKGSVTRWVMAAVWVLVGFLSALPLTHLEYFNNFYGRSGVCLALHITNEKPNGWEYAVFIFLVLNLLSFGVIAVSYVFMYVAARDTHTAARTSTETRGSDGGMAKRMTMIVATDAACWLPIIFLGIASLCGITIPPKVFSWIAVFVLPLNAAINPVLF
Lss_GRL101		GNFVVIFWRVRDFRGGKVHSFLITNLAIGDFLMGVYLLIIATADTYYRGVYISHDENWKQSGLCQFAGFVSTFSSELSVLTLSTITLDRLICILFPLRRTRLGLRQAIIVMSCIWVLVFLLAVLPLLGFSYFENFYGRSGVCLALHVTPDRRPGWEYSVGVFILLNLLSFVLIASSYLWMFSVAKKTRSAVRTAESKNDNAMARRMTLIVMTDFCCWVPIIVLGFVSLAGARADDQVYAWIAVFVLPLNSATNPVIY
HhGRL101_like		GNIMVIAWRARYKHCNQVHSFLITNLALGDLLMGSYLLLIAVVDWQYRGVYSIYDTSWRTSKLCSLAGFISTFSSELSVFTLTVITLDRFLVIIFPFRVRRLEMNRTKQLMAFGWIIAIAISAVPLLQIDYFKNFYGRSGVCLALHITPDKPNGWEYSVFVFLFLNLVSFTVIAIGYLWMFLVARTTQHAVNKDRRASESSMAWRMTLLVATDAACWVPIIILGVVSLAGFTVPPQVFAWVAVFILPLNAAVNPVLY
Dn_GRL101_like		ANLLVIVFRAKYKHTNKVHSFLIVNLALGDFLMGSYLLVIAVVDWYYRGVYFIHDSDWRRSSMCNVAGFISTFSSELSVFTLTVITLERLLVIIFPFKVRRLEMDFTRILMAVCWLLAIIISAIPLFNIHYFRNFYGRSGVCLALHITPDKPNGWEYSVFIFLFVNLGSLLLISGSYLWMFFVAKMTHRATETLIRHRSLSESAMAWRMSLLVATDAACWVPIIGLGLWSLAGFTVHPQVFAWVAVFVLPLNAAVNPVLY
Cg_GRL101_like		GNLLVFIWRVRDDRNGKVHSFLITNLAVGDFFMGVYLLIIAVVDSYYRGEYIIFDRSWRESELCKFAGFISTFSSELSVFTLTVITLDRLICIIFPLKLKRLGIKQASVVMPCIWIVVIVLSGIPLFGLDYFDNFYGRSGVCLAFHITPDKPKGWEYSVFVFLVLNFLSFLVIFISYLWMFLVAKQTTTAVRKSKAKSDNSMAKRMTLIVMSDFFCWVPIILLGFASLGGATVPPQVYAWVAVFVLPLNSAMNPVLY
Secretin like receptors
Tc_Latrophilin		IITLVGCIISIVCLILAIITFQLFRGLKSDRTTIHCNLCICLLIAELIFLIGVDQTENKIVCGVIAGFLQYFFLCAFIWMFFEGFQLYVMLIEVFEAEKSRVKWYYFFAYGLPLVIVLVSAAIYPQGYGTEQHCWLKTNNYFIYSFVGPVTLVLVLNLIFLAMAVVMMCRHASASVSIKNKEHSRLASTRAWLKGAIVLVFLLGLTWTFGFLFINQESVVMAYLFALLNSLQGFFIFSFHCV
Dp_ClusterA		HLYAYAVSVATLLPAIFIFYSYKQLNVYRIRLHKNMFISILLNSILVIVFKVFMILPQIATSGKKDSYINQNALVCRLMLITVKYLRLTNYAWMFCEGFYLHRLIAAAFAEQSSFSVFYVIGWVLPLFPTGIYAIIRSIWYDSRCWIEPIETLEWVLNTPCLFSLVVNLIFLVNIIRILVMKLRSTNTAEPSQYRKAVRATLVLVPLFGLHFVVTIYRPSKDGCDWMEFYHYANALLDGLQGFLVAIIFCYGN
Dp_ClusterB		VGYGVSLGTLLIALCILASFKKLYCPRNTLHMHLFISFIMRAFMALLRDNLFVDGLDSLALSTDEALVEAASDGVLHQYPGTSGCKLVTSLWQYFIMANYSWILMEGLYLHNLIFLALFTDSSAITIYIILGWGLPFIFVSSWVVMRIIFENLLCWTTNENKIIFWLLIRGPITASILVNLIFFLHIAWVLLSKLRSSVSAETRKYRYRKWAKSTLVLVPLFGVHYTVYCIMHGADGLGEAVEVALLVSDQLFASFQGFLVALLYCLM
Dm_DH44_2		AIIYAGGYFLSFATLVVALIIFLSFKDLRCLRNTIHANLFLTYITSALLWILTLFLQVITTESSQAGCITLVIMFQYFYLTNFFWMFVEGLYLYTLVVQTFSSDNISFIIYALIGWGCPAVCILVWSIAKAFAPHLENEHFNGLEIDCAWMRESHIDWIFKVPASLALLVNLVFLIRIMWVLITKLRSAHTLETRQYYKASKALLVLIPLFGITYLLVLTGPEQGISRNLFEAIRAFLISTQGFFVALFYCFL
Dm_DH44_1		IIYYIGYTLSLVSLSLALIVFAYFKELRCLRNTIHANLFFTYIMSALFWILLLSVQISIRSGVGSCIALITLFHFFTLTNFFWMLVEGLYLYMLVVKTFSGDNLRFNIYASIGWGGPALFVVTWAVAKSLTVTYSTPEKYEINCPWMQETHVDWIYQGPVCAVLIINLTFLLRIMWVLITKLRSANTVETRQYRKAAKALLVLIPLFGITYLVVLAGPSESGLMGHMFAVLRAVLLSTQGFSVSLFYCFL
Dm_PDF		TLEIVGLCLSLFALIVSLLIFCTFRSLRNNRTKIHKNLFVAMVLQVIIRLTLYLDQFRRGNKEAATNTSLSVIENTPYLCEASYVLLEYARTAMFMWMFIEGLYLHNMVTVAVFQGSFPLKFFSRLGWCVPILMTTVWARCTVMYMDTSLGECLWNYNLTPYYWILEGPRLAVILLNFCFLVNIIRVLVMKLRQSQASDIEQTRKAVRAAIVLLPLLGITNLLHQLAPLKTATNFAVWSYGTHFLTSFQGFFIAL
Dm_DH31		VGYGTSLLAILLSLAILGYFKSLKCARITLHMNLFASFAANNSLWLVWYLLVMPNSELLHQSPMRCVALHITLHYFLLSNYSWMLCEGFYLHTVLVAAFISEKRLVKWLIAFGWGSPAIVIFVYSMARGLGGTPEDNRHCWMNQTNYQNILMVPVCISMFLNLLFLCNIVRVVLLKLNAPASIQGSCGPSRTVLQAFRATLLLVPLLGLQYILTPFRPAPKHPWENTYEIISAFTASFQGLCVAILFCF
Dm_Hec		YVKGYALSLLALLISIIIFLGFKSLRCTRIRIHVHLFASLACTCVAWILWYRLVVERSETIAENPLWCIGLHLVVHYFMLVNYFWMFCEGLHLHLVLVVVFVKDTIVMRWFIVISWFSPIPIAIVYGLARHFSSPDNKHCWITDSLYLWIFSVPITLSLLASFIFLINVLRVIVRKLHPQSAQPAPLAIRKAVRATIILVPLFGLQHFLLPYRPDAGTQLDHFYQMLSVVLVSLQGFVVSFLFCF
Tu_DH44-like_1		YYFGYGLSLLALTTALFIFLYFKDLRCVRNTIHTHLIVTYELFALTWIITATLQSYQPTNEIAARILCFLYILLPYFTGTQFFWMFIEGLYLYILVVKTFSSVESIKIHFYATIGWGLPALVVLFWAPSKYFSAKSADNLNDSGSNCPWQAEDSIDSIFICPILFVLMLNIFFLCKIMWVLITKLRAATSAESRQYRKAAKALLVLTPLLGVTYILFLVTPGSGPAKTVFTYLQATLYSTQGFTVSVFYCFL
Tu_DH44-like_2		YYFGYGLSIVALFIALAILITFKDLHCIRNTIHINLMLSYMFHALTWIATASLQDSSLATYKISFHGICFLYILLTYFTASSFFWMFLEGLYLYILVVRTFSIERINLILFALIGWGFPVILVTLWAPIKYLYPNQEDEETLTVKSFNCPWQVINIIDLIYICPISIVLVVNLFFLGVIIYVLVSKTRASEASQEFQQYRKAVKALLVLTPLLGIAYILLLVTPDSGNAKIVYTYIHATLNSTQGFTVAVLYCFL
Tu_PDF-like		YTQCLSLLSSFSFPLEFSRLQCFIIHRNLVFALIIHCVSLLIISSSIVFDGQFNFTKENPILCKLVLSLKMYSALASINWMFIEGLLLHSRVTTGIFRKSFPFKLYYAIGWGIPLFIILTWAYIVNKTLHSRCWEGYGDRVTIWIITAPMILALLINSTFLVNIIRILVTQLSRNRSEETNKISRKALKATILLFPLLGITHLLFCFNPKDNKQLEMAYMITNAILQSSQGIFVSFFYCF
Tu_Orphan1		IGYSVSLLTLIIAFLILFCNKRLQCPRNHLHLQLFLSFISRSLLTHVKNIFFTLEYNSTLSCKLIIVVWQYSLLANYNWLLMEGLYLHNLVFFNIFNDNSSILKYIILGWSLPVLFIIPWIIARSLYEDTFCWVINKNVALFWIIRGPITISIILNLIFFINITRVLFLKMFSSSSVAQASRCYKYSKWFKSTLVLVPLFGVHYALLLIANWLASLSTSLEIIWLYVDQLFTSFQGFFVALLYCF
Tu_Orphan2		VGLHFVSLLASLLACGIYIFYKQYNILRIRLHLNFFTSFIFTSITQILFNLAVTDTHLDSHEDNIIIENKSWCIMLYVLYRTANLTNYGWMLCEGIYLHKMIVAAFREQKSMTPFYILGWILPLSAMVPYCIVNSLPKYNNKCWTQPMPIIAWIYSVVPLTALIGNLILLLNIIRVFFTKLTASPDHFRSALRATSILIIVFGVHYLFFLIEPTLLQSCDVIPKILLYIGLVSASLQGAITATLLCFC
Tu_DH31		YIIGYSISVLALIISLIIFLSFKSLKCTRITIHKNLFISFIINNLMWIMWYTLVVSNVEVVQSNRWYCQMLHVVVNYFLLANYSWTFCEGLYLHTLLVVAFVAEEKIMKWFYVIGWGIPLIFIGFYAGFRGLSSNGKTNYCWIDESAYSWWYTGPVLVSFVLNLFFLVNIVRVLVTKMRAVNSPDAHQTRKAVKATLILLPLLGLHFLVTPFRPPEGTHAEEVYEIVAALVASLQGLCVAILFCF
Tu_Orphan3(BmB3)		LIVTHLTSVTFIIPALYIFLYYRQLSQTNRVKIHVHLLISLLSYSILMSLLTLDMINGSTETIYEEEENQSTGLGQSLPTSSSSPFASPQTSTSPPTDNPYSHLATIYCLCLSVLVKYFRSTTYFWMFNEAFYLHQLMARVFTTPNLKSLIALAYGVPLLTNTSYIIVRFISSYSSETIATPDSPGNVINIPENQLSIQGDTCWLLPSKHAWQEWIINGPNLSVLVINFIFLISVLREICAKAAATPASLASTPSPHQHRRNLLRVPTSPEKAPITRASFLVSLRAASLLLPLYGLHYLFIVYRPDTGVCWLSELYHYASITLDGLQGSIVSILYCFL
Zn_GPR112		IVSRVGCCLSLICLFLVLLTFVMFRKWRSYLDSKIVASLSLSLFVMYLVFVTGFTQTSSKLVCISIAATLHYFILSSFCWMFVEAFHNYLKFVKVIGTYIPRFMWKASAGAWGFPFVPVISVLCYDYELYTNDKYCWVHKEAFSYGFLTPLCLICGGNVIVFLLIIISFTCARQKFESNQQQYSLLISKLRMSICIFVLLGLSWVFGFVRIVVPEIAFSYLFCITSTLQGFLIFLFFVV
Pc_PTH_1		SMVGYSVSLATLVISFIILASLRKLRCPRNLLHLHLFGSFMLRALVVLIKNSSHVESVEHTWTCKLMISVWQYFIVANYSWLLMEGLYLHSLIFMALFTDSSAITCYILLGWGLPLGCVGVWATLRATLDDTDCWTVQNVQWIFWVCIRAPVAVSNLINFFFFLNVVRVLILKLRSSISTESMKYRKLGKSTLVLVPLFGVHYFVLWGLSTSTNAYVELAWLFLDQVFASFQGFFVAVLYCLM
Pc_PTH_2		TLVTIPCPTYVQGFPHGSQATRYCTSQGTWFRLHGGNSSWTNYTQCSTSYFVAENVNITLFKWVPVVRVVSYVGYSVSLATLIVAFTVLACIKRLVSHRRLRCPSNTLHIHLFLSFICRAIGALARDKQHGLLIPETQEPFMDRSTWGCRLFTGLWQYFILANYAWILMEGLYLHNLIFLALFTDNSAITLYIVLGWGLPLVLVVGWVTARLTAENTLCWLTNESPWVFWTFIRGPISVSIVVSFVLFL
Pc_DH31_1		YMAGYSMSLVALCISLFIFFFFKSLKCTRVTIHKNLFLSFIINNAMWLVWYECVVNNVDLLASNAVECQVLHVFLHYFLVSNYFWMFCEGLYLHTLLVVAFVAEDRIMKWFYILGWGAPAILTIVYGCSRAADSAQNVHCWMDNGPYNYILSVPVVLSLLLNLFFLVNIVRVLVTKLRAVNTSPDTHSTRKAVRATLILIPLLGLHYILVPFRPPIGSPGEEVYLVVSAVVASFQGLGVSLLFCFF
Pc_DH31_2		YMAGYSMSLVALCISLFIFFFFKSLKCTRVTIHKNLFLSFIINNAMWLVWYECVVNNVDLLASNAVECQVLHVFLHYFLVSNYFWMFCEGLYLHTLLVVAFVAEDRIMKWFYILGWGAPAILTIVYGCSRAADSAQNVHCWMDNGPYNYILSVPVVLSLLLNLFFLVNIVRVLVTKLRAVNTSPDTHSTRKAVRATLILIPLLGLHYILVPFRPPIGSPGEEVYLVVSAVVASFQGLGVSLLFCFF
Pc_PDF_1		YITFIGDFLSLLTLTITIFIFTYFRTLECDRLRVHRNLVVSLILRFMVMLVLTEPFISNRQTLIYRDVDWLCKTLLALGMYAQMASINWMFVEGLFLHSRLTSNVFDSGAPFTLYYTIGWGWSLVFLVAWATAMAIHHPVHCWRGYAVLPYVWILVAPMVTALMINLLFLVNIIRILVTKLRASDAVETTQVRKAIKATAVLFPLLGITNLLFAVNPGKGDLEGAYMLTNALLQSSQGVFVSVLYCFL
Pc_CRF-like		TIFYIGNSLSLVAVTLALWIFLSFKDLRCLRNTIHTNLLFTYLLHNLFWIIYASIQTMVNVSVGCSFFVALNYCTLTNFMWMFVEGFYLYMLVVKTFSVENIKLRVYTLIGWGIPVPIIITWVILKSHLTITHSGTELAAVGMEKYELDGPDLEGLVRNCPLMPDSGIDWIQKVPVLFVLSTNLIFLTRIMWVLITKLRSANTVETQRYRKATKALLVLIPLLGLTYMLLIALPQELEHVRAILLSTQGFWVALFYCFLN
Cs_LipoproteinR		TISIIGCVLSITSLLMVLVTFSLFKKWRRRLGNQILVSLACAIMISFVVFLTGIQQTMNPIMCRAVAVTLHYFILASFGWMLVEAVHQYLRLVKVLGVYIPRFMRKASICAWGIPLVPVVIVLAYDPSLYDSDRNAENLICWMSSTAFSYAFLLPLTATMATNMVLFGLIIHSTTCGRVRVTSTQTKQQLRIIQLQMAVSVFSLLGFTWLFGLLTFWQPNLVFSYLFCITNTTQGFFIFLF
Dm_Methuselah		TVVMISSLICMVLTIAVYLFVKKLQNLHGKCFICYMVCLFMGYLFLLLDLWQISISFCKPAGFLGYFFVMAAFFWLSVISLHLWNTFRGSSHKANRFLFEHRFLAYNTYAWGMAVVLTGITVLADNIVENQDWNPRVGHEGHCWIYTQAWSAMLYFYGPMVFLIAFNITMFILTAKRILGVKKDIQNFAHRQERKQKLNSDKQTYTFFLRLFIIMGLSWSLEIGSYFSQSNQTWANVFLVADYLNWSQGIIIFILF
Class C GPCRs receptors
Dm_mGluR		IALTSIVIVLFAKNHDTPLVRASGRELSYTLLFGILVCYCNTFALIAKPTIGSCVLQRFGIGVGFSIIYSALLTKTNRISRIFHSASKSAQRLKYISPQSQVVITTSLIAIQVLITMIWMVVEPPGTRFYYPDRREVILKCKIQDMSFLFSQLYNMILITICTIYAIKTRKIPENFNESKFIGFTMYTTCIIWLAFVPIYFGTGNSYEVQTTTLCISISLSASVALVCLYSPKVYI
Dm_GABA-B-R3		GIALAIAFLAFNLHFRKLKAIKLSSPKLSNITAVGCIFVYATVILLGLDHSTLPSAEDSFATVCTARVYLLSAGFSLAFGSMFAKTYRVHRIFTRTGSVFKDKMLQDIQLILLVGGLLLVDALLVTLWVVTDPMERHLHNLTLEISATDRSVVYQPQVEVCRSQHTQTWLSVLYAYKGLLLVVGVYMAWETRHVKIPALNDSQYIGVSVYSVVITSAIVVVLANLISERVTLAFITITALILTSTTATLCLLFIPKLHDI
Dm_GABA-B-R2		GVIIATVFLAFNIKYRNQRYIKMSSPHLNNLIIVGCMMTYLSIIFLGLDTTLSSVAAFPYICTARAWILMAGFSLSFGAMFSKTWRVHSIFTDLKLNKKVIKDYQLFMVVGVLLAIDIAIITTWQIADPFYRETKQLEPLHHENIDDVLVIPENEYCQSEHMTIFVSIIYAYKGLLLVFGAFLAWETRHVSIPALNDSKHIGFSVYNVFITCLAGAAISLVLSDRKDLVFVLLSFFIIFCTTATLCLVFVPKLVEL
Dm_GABA-B-R1		GIFVAFALIIFNIWNKHRRVIQSSHPVCNTIMLFGVIICLISVILLGIDGRFVSPEEYPKICQARAWLLSTGFTLAYGAMFSKVWRVHRFTTKAKTDPKKKVEPWKLYTMVSGLLSIDLVILLSWQIFDPLQRYLETFPLEDPVSTTDDIKIRPELEHCESQRNSMWLGLVYGFKGLILVFGLFLAYETRSIKVKQINDSRYVGMSIYNVVVLCLITAPVGMVIASQQDASFAFVALAVIFCCFLSMLLIFVPKVIEV
Dm_mangetout		GILVTLFVMGVFVRHNDTPIVRASGRELSYILLAGIFMCYGVTFALVLKPTNIVCAIQRFGVGFCFTVVYAALLTKTNRIARIFKAGKQSAKRPSFISPKSQLVICACLVSVQILINGVWMVIAPSHAMHHYPTREDNLLVCDSYIDASYMIAFSYPIFLIVICTVYAVLTRKIPEAFNESKHIGFTMYTTCVIWLAFVPLYFGTANHVPLRITSMSVTISLSASVTIACLFSPKLYII
Dm_smog		GACILCCIVLGVIVFRQRKCKAIASGMWTVLETILLGIVLLYASVAVHFFPASTERCLLEPWLRELGFITCYGAIILKLYRHLVDFRTRKAHRWVLRDVDLLKYLGTMVFAVICYMAAFTASSLDLLESAQLESLREADTNTCHPLKWELVTQTSEMLILCFGLHLSIASRNANTQFRERQFLVTALTLEFLVSSSFYFLRFVYLPEMSPSAILLALFIRSQLTNSFALGLIFVPKLWY
Dm_boss		GLIATLAILVFIVVRISLGDVFEGNPTTSILLLLSLILVFCSFVPYSIEYVGEQRNSHVTFEDAQTLNTLCAVRVFIMTLVYCFVFSLLLCRAVMLASIGSEGGFLSHVNGYIQAVICAFSVVAQVGMSVQLLVVMHVASETVSCENIYYGRWLWGLLAYDFALLCCVGALIPSIYRSQRNYREGILIVIGSVLIMVIWVAWIALSLFGDEWRDAAIPLGLQASGWAVLVGILIPRTFLI
