# Supplementary material for: Characterization of G-protein coupled receptors from the blackback land crab Gecarcinus lateralis Y organ transcriptome over the molt cycle
Source: BMC Genomics. 2019 Jan 22;20:74. doi: 10.1186/s12864-018-5363-9 (PMC6341585; doi:10.1186/s12864-018-5363-9)
Supplement: Supplementary file 2 — Table S2. Statistical analysis of defined GPCRs using empirical analysis of DGE and false discovery rate method. (XLSX 80 kb) [file 12864_2018_5363_MOESM2_ESM.xlsx]

## Sheet: IM vs. EP vs. MP vs. LP vs....
Feature ID	Experiment - Range (original values)	Experiment - IQR (original values)	Experiment - Difference (original values)	Experiment - Fold Change (original values)	EDGE test: IM vs EP, tagwise dispersions - P-value	EDGE test: IM vs EP, tagwise dispersions - Fold change	EDGE test: IM vs EP, tagwise dispersions - Weighted difference	EDGE test: IM vs EP, tagwise dispersions - FDR p-value correction	EDGE test: IM vs MP, tagwise dispersions - P-value	EDGE test: IM vs MP, tagwise dispersions - Fold change	EDGE test: IM vs MP, tagwise dispersions - Weighted difference	EDGE test: IM vs MP, tagwise dispersions - FDR p-value correction	EDGE test: IM vs LP, tagwise dispersions - P-value	EDGE test: IM vs LP, tagwise dispersions - Fold change	EDGE test: IM vs LP, tagwise dispersions - Weighted difference	EDGE test: IM vs LP, tagwise dispersions - FDR p-value correction	EDGE test: IM vs PM7, tagwise dispersions - P-value	EDGE test: IM vs PM7, tagwise dispersions - Fold change	EDGE test: IM vs PM7, tagwise dispersions - Weighted difference	EDGE test: IM vs PM7, tagwise dispersions - FDR p-value correction	EDGE test: EP vs MP, tagwise dispersions - P-value	EDGE test: EP vs MP, tagwise dispersions - Fold change	EDGE test: EP vs MP, tagwise dispersions - Weighted difference	EDGE test: EP vs MP, tagwise dispersions - FDR p-value correction	EDGE test: EP vs LP, tagwise dispersions - P-value	EDGE test: EP vs LP, tagwise dispersions - Fold change	EDGE test: EP vs LP, tagwise dispersions - Weighted difference	EDGE test: EP vs LP, tagwise dispersions - FDR p-value correction	EDGE test: EP vs PM7, tagwise dispersions - P-value	EDGE test: EP vs PM7, tagwise dispersions - Fold change	EDGE test: EP vs PM7, tagwise dispersions - Weighted difference	EDGE test: EP vs PM7, tagwise dispersions - FDR p-value correction	EDGE test: MP vs LP, tagwise dispersions - P-value	EDGE test: MP vs LP, tagwise dispersions - Fold change	EDGE test: MP vs LP, tagwise dispersions - Weighted difference	EDGE test: MP vs LP, tagwise dispersions - FDR p-value correction	EDGE test: MP vs PM7, tagwise dispersions - P-value	EDGE test: MP vs PM7, tagwise dispersions - Fold change	EDGE test: MP vs PM7, tagwise dispersions - Weighted difference	EDGE test: MP vs PM7, tagwise dispersions - FDR p-value correction	EDGE test: LP vs PM7, tagwise dispersions - P-value	EDGE test: LP vs PM7, tagwise dispersions - Fold change	EDGE test: LP vs PM7, tagwise dispersions - Weighted difference	EDGE test: LP vs PM7, tagwise dispersions - FDR p-value correction
A1	404	54	-354.333	#DIV/0!	0.230935	1.47899	0.000835345	0.546022	0.173922	1.59265	0.00103356	0.328155	0.230935	1.51238	0.000893561	0.360836	0.024534	-591.629	-0.00174101	0.0870785	0.826138	1.07685	0.000198215	0.999882	0.955091	1.02257	5.8216e-05	1	0.00700185	-875.016	-0.00257635	0.0318266	0.870239	-1.05308	-0.000139999	1	0.00707859	-942.26	-0.00277457	0.0272253	0.00611718	-894.766	-0.00263457	0.0235276
A2	115	6	-76	#DIV/0!	0.553269	-1.49955	-0.000139563	0.804131	0.376711	1.69309	0.000290359	0.547676	0.401694	-1.7701	-0.000182263	0.54283	0.82648	2.38821	0.000581573	0.90822	0.196701	2.53888	0.000429922	0.634519	0.804027	-1.18042	-4.27007e-05	0.957357	0.593163	3.58126	0.000721136	0.741454	0.125939	-2.99694	-0.000472622	0.466442	1	1.41057	0.000291214	1	0.612895	4.22739	0.000763836	0.729754
A3	61	8	-55	#DIV/0!	0.4921	1.56899	0.000156796	0.804131	0.298185	1.72314	0.000199275	0.465914	0.140397	2.34522	0.000370698	0.259994	0.541336	-93.4849	-0.000272619	0.694021	1	1.09825	4.24787e-05	1	0.423646	1.49473	0.000213902	0.69247	0.451358	-146.677	-0.000429415	0.609943	0.656748	1.36101	0.000171424	1	0.361639	-161.088	-0.000471894	0.494152	0.189494	-219.243	-0.000643318	0.315823
A4	720	284	-491.667	#DIV/0!	0.0258932	3.57958	0.00599373	0.157061	1.50743e-05	14.0974	0.0304322	0.000251239	2.27368e-05	13.1808	0.0283026	0.000133746	0.0366951	-788.247	-0.00232058	0.105189	0.0157435	3.93828	0.0244384	0.199922	0.0212616	3.68223	0.0223088	0.0817754	0.00256356	-2821.59	-0.00831431	0.0170724	0.904713	-1.06954	-0.00212959	1	2.66054e-05	-11112.2	-0.0327527	0.001249	3.57294e-05	-10389.8	-0.0306231	0.000893235
A4b	55	3	-25.3333	#DIV/0!	0.691633	-2.48794	-8.73565e-05	0.886709	1	-1.41743	-4.30163e-05	1	1	1.16194	2.36533e-05	1	0.987207	-49.5523	-0.000143118	1	1	1.75525	4.43402e-05	1	0.691633	2.89083	0.00011101	0.886709	1	-19.917	-5.57619e-05	1	0.691633	1.64696	6.66696e-05	1	0.777438	-34.9592	-0.000100102	0.851458	0.987207	-57.5765	-0.000166772	1
A5	349	12	-319.667	#DIV/0!	0.430384	-1.39614	-0.00044963	0.790315	0.00279809	-3.65709	-0.00115135	0.0158108	0.000565576	-5.61128	-0.00130226	0.00245902	0.036816	-537.591	-0.00158172	0.105189	0.0436023	-2.61944	-0.000701724	0.312255	0.00682923	-4.01915	-0.00085263	0.0310419	0.0892328	-385.057	-0.00113209	0.18047	0.644312	-1.53436	-0.000150906	1	0.419232	-147	-0.000430366	0.544457	0.519868	-95.8055	-0.00027946	0.649835
A5b	24	0	-16	#DIV/0!	0.535615	-25.9806	-7.36359e-05	0.804131	0.535615	-25.9806	-7.36359e-05	0.704757	0.535615	-2.50674	-4.60325e-05	0.64532	1	-25.9806	-7.36359e-05	1	1	1	0	1	1	10.3643	2.76033e-05	1	1	1	0	1	1	10.3643	2.76033e-05	1	1	1	0	1	1	-10.3643	-2.76033e-05	1
A6	4	2	4	#DIV/0!	1	1	0	1	1	17.0425	4.72887e-05	1	1	19.2108	5.36802e-05	1	4.00019e-05	3308.81	0.00975048	0.00132885	1	17.0425	4.72887e-05	1	1	19.2108	5.36802e-05	1	3.87087e-05	3308.81	0.00975048	0.00287092	1	1.12723	6.3915e-06	1	3.747e-05	194.151	0.00970319	0.001249	0.000149044	172.237	0.0096968	0.0015033
A7	21671	6048	-18840.8	-1984.25	0.00734187	3.75025	0.253267	0.0648636	0.00284594	4.40512	0.313573	0.0158108	0.030492	2.87134	0.172329	0.0693001	0.060412	-3.16939	-0.063033	0.147346	0.736142	1.17462	0.0603058	0.999882	0.576488	-1.3061	-0.0809381	0.78885	0.000144167	-11.886	-0.3163	0.00387359	0.371637	-1.53417	-0.141244	0.919492	6.1055e-05	-13.9616	-0.376606	0.00152637	0.000575363	-9.1004	-0.235362	0.00410974
A8	278	16	-210.667	#DIV/0!	0.578953	1.31554	0.000337542	0.815426	0.400176	-1.5823	-0.000393668	0.563629	0.330148	-1.75022	-0.000458531	0.471639	0.159368	-362.9	-0.00106678	0.28976	0.1934	-2.08158	-0.00073121	0.634519	0.116427	-2.30249	-0.000796074	0.264606	0.0723255	-477.409	-0.00140432	0.153884	1	-1.10613	-6.48632e-05	1	0.201289	-229.35	-0.00067311	0.341408	0.246327	-207.345	-0.000608247	0.367653
A8b	46	4	-36.6667	#DIV/0!	0.797971	1.41722	8.03317e-05	0.927873	1	1.2372	4.56714e-05	1	1	1.19849	3.82168e-05	1	0.276164	6.28127	0.00101687	0.441821	1	-1.1455	-3.46603e-05	1	1	-1.18251	-4.21149e-05	1	0.331272	4.43212	0.000936534	0.4601	1	-1.0323	-7.45463e-06	1	0.306914	5.07699	0.000971195	0.438449	0.306914	5.241	0.000978649	0.414749
A9	222	15	-173	#DIV/0!	0.445715	-1.4652	-0.000284167	0.795919	0.359463	-1.52148	-0.000306762	0.536512	0.0258113	-3.80845	-0.00066001	0.0600264	0.118542	-303.631	-0.000892071	0.232435	1	-1.03841	-2.25948e-05	1	0.163384	-2.59927	-0.000375842	0.347625	0.215316	-207.228	-0.000607903	0.312053	0.163384	-2.50313	-0.000353248	0.562184	0.215316	-199.563	-0.000585309	0.352978	0.716243	-79.7256	-0.000232061	0.813912
A10	402	101	-379.667	#DIV/0!	0.0387424	2.25282	0.0023749	0.168445	0.0179616	2.56766	0.00297172	0.05613	0.00188766	3.444	0.00463296	0.00699135	0.0316102	-643.09	-0.0018927	0.0961236	0.772776	1.13975	0.000596818	0.999882	0.283256	1.52875	0.00225806	0.524548	0.00290232	-1448.77	-0.0042676	0.0170724	0.466129	1.3413	0.00166124	0.971102	0.0020535	-1651.23	-0.00486442	0.0127246	0.000716803	-2214.8	-0.00652566	0.00448002
A11	1313	31	-843.667	#DIV/0!	0.000106211	-4.90858	-0.0031423	0.00439132	0.00396875	-3.27126	-0.00273991	0.0188988	0.726388	1.14912	0.000588446	0.825441	0.00380101	-1338.75	-0.00394331	0.0211167	0.377224	1.50052	0.00040239	0.788897	3.81006e-05	5.64052	0.00373075	0.000458907	0.15762	-272.737	-0.000801003	0.262699	0.00153878	3.75905	0.00332836	0.0256464	0.0769083	-409.246	-0.00120339	0.167192	0.00271408	-1538.38	-0.00453175	0.0117167
A12	57	7	-38.6667	#DIV/0!	1	1.12256	1.02207e-05	1	0.181192	3.60806	0.000217494	0.33554	5.4202e-08	36.5534	0.0029649	1.08404e-06	0.744629	-28.2907	-8.04454e-05	0.855896	0.181192	3.21413	0.000207273	0.627197	6.27804e-08	32.5625	0.00295468	6.27804e-06	0.744629	-31.7581	-9.06661e-05	0.838697	2.85077e-05	10.131	0.00274741	0.000950256	0.53919	-102.075	-0.000297939	0.641893	0.0111904	-1034.12	-0.00304535	0.0324059
A13	1173	59	-918	-919	0.0877292	-2.31076	-0.00251661	0.265846	0.349581	-1.55943	-0.00159159	0.529668	0.257992	-1.73691	-0.00188228	0.396555	0.210978	-2.27417	-0.00248572	0.363755	0.444756	1.48179	0.000925027	0.826575	0.57083	1.33039	0.00063433	0.78885	0.834872	1.01609	3.08935e-05	0.907469	0.87499	-1.11381	-0.000290697	1	0.515044	-1.45833	-0.000894133	0.628102	0.58159	-1.30932	-0.000603437	0.709256
A14	2366	100	-1831.67	#DIV/0!	0.233413	-1.68604	-0.00378259	0.546022	0.0398275	-2.50462	-0.0055846	0.107642	0.00610167	-3.57682	-0.00669721	0.0179461	0.000359759	-3153.7	-0.00929328	0.00369977	0.386559	-1.4855	-0.00180201	0.788897	0.101628	-2.12143	-0.00291461	0.259978	0.00215077	-1870.48	-0.00551069	0.0170724	0.445629	-1.42809	-0.00111261	0.948146	0.00686277	-1259.15	-0.00370868	0.0272253	0.0223731	-881.707	-0.00259608	0.0559326
A14b	202	7	-120.333	#DIV/0!	0.0920753	-2.90989	-0.000363634	0.27081	0.868219	-1.22794	-0.000102844	0.972321	1	-1.03941	-2.10073e-05	1	0.271916	-187.952	-0.000551082	0.441821	0.230153	2.36973	0.000260791	0.668128	0.124734	2.79956	0.000342627	0.27116	0.716433	-64.5907	-0.000187447	0.838697	1	1.18138	8.18362e-05	1	0.343491	-153.063	-0.000448238	0.477071	0.271916	-180.825	-0.000530074	0.382981
A15	372	36	-340.667	#DIV/0!	0.824999	-1.1091	-0.000166784	0.948275	0.583979	-1.26824	-0.000358615	0.739214	0.425806	-1.43797	-0.000516421	0.567742	0.0509702	-575.207	-0.0016926	0.127426	0.7438	-1.14349	-0.000191831	0.999882	0.612447	-1.29652	-0.000349637	0.816595	0.0461528	-518.626	-0.00152582	0.118341	0.857123	-1.13383	-0.000157806	1	0.0838872	-453.548	-0.00133398	0.178484	0.0790017	-400.013	-0.00117618	0.161228
A16	140	14	-93.3333	#DIV/0!	0.196481	1.75981	0.000334584	0.503799	0.377896	1.56239	0.00024765	0.547676	0.466195	1.41726	0.000183742	0.582744	0.415072	-149.388	-0.000437405	0.575445	0.890183	-1.12636	-8.69338e-05	1	0.776665	-1.2417	-0.000150842	0.957357	0.150262	-262.894	-0.000771989	0.259072	1	-1.1024	-6.39087e-05	1	0.230031	-233.402	-0.000685055	0.365129	0.151869	-211.721	-0.000621147	0.266437
A17	147	6	-127	#DIV/0!	0.0751667	-2.32387	-0.000363131	0.247849	0.10207	-2.50129	-0.000382588	0.208305	0.261727	-1.79285	-0.000281888	0.396555	0.275469	-216.244	-0.000634479	0.441821	1	-1.07635	-1.94565e-05	1	0.80418	1.29619	8.12431e-05	0.957357	0.51239	-93.0537	-0.000271348	0.674197	0.80418	1.39515	0.0001007	1	0.51239	-86.4531	-0.000251892	0.628102	0.269451	-120.615	-0.000352591	0.382981
A18	2471	137	-2096.33	-1049.17	0.895841	-1.07808	-0.000775943	0.977802	0.184665	-2.09999	-0.00561192	0.335754	0.00457131	-5.33046	-0.0087038	0.0139137	0.117818	-2.92371	-0.00704928	0.232435	0.233845	-1.9479	-0.00483597	0.668128	0.00665057	-4.9444	-0.00792786	0.0310419	0.146301	-2.71196	-0.00627333	0.256669	0.109457	-2.53833	-0.00309188	0.428459	0.53486	-1.39225	-0.00143736	0.641893	0.658575	1.82319	0.00165452	0.765785
A19	367	128	-311	#DIV/0!	0.239339	1.66084	0.00102986	0.546022	0.00441814	3.19086	0.00341427	0.0200824	8.16023e-06	6.44604	0.0084872	5.44015e-05	0.0442161	-528.686	-0.00155547	0.118	0.111339	1.92124	0.00238441	0.506088	0.00098597	3.8812	0.00745734	0.00704264	0.0130924	-878.061	-0.00258533	0.052679	0.0739845	2.02016	0.00507293	0.411025	0.00216318	-1686.96	-0.00496974	0.0127246	0.00015033	-3407.93	-0.0100427	0.0015033
A20	2207	69	-1988.33	-1989.33	0.315063	-2.02809	-0.00512237	0.656382	0.0102344	-6.80582	-0.00862004	0.0352909	0.000126159	-23.8746	-0.00968152	0.000630794	0.689925	-1.66823	-0.00404758	0.811677	0.096005	-3.35577	-0.00349767	0.457167	0.00205001	-11.7719	-0.00455915	0.0127849	0.754827	1.21572	0.00107479	0.838697	0.108702	-3.50796	-0.00106148	0.428459	0.137604	4.07967	0.00457246	0.25963	0.0124267	14.3113	0.00563394	0.0345185
A21	2369	178	-1962.67	#DIV/0!	0.743837	-1.21315	-0.00169124	0.917972	0.592769	-1.36501	-0.00257401	0.740962	0.283186	-1.85856	-0.00444666	0.422666	0.00209856	-3265.53	-0.00962292	0.013116	0.843712	-1.12518	-0.000882775	1	0.469974	-1.53202	-0.00275542	0.712082	0.0031357	-2691.79	-0.00793168	0.0174206	0.607381	-1.36157	-0.00187265	1	0.00484527	-2392.31	-0.0070489	0.022024	0.0105516	-1757.02	-0.00517626	0.0319747
A22	13056	2403	-11273.3	-940.444	0.0436755	2.29399	0.0723282	0.173618	0.00605468	3.1352	0.119347	0.0261051	0.00338255	3.40194	0.134257	0.0109115	0.781653	-1.18238	-0.00862178	0.868503	0.443091	1.3667	0.0470193	0.826575	0.333812	1.48298	0.0619291	0.595448	0.0546771	-2.71237	-0.08095	0.127156	0.841317	1.08508	0.0149099	1	0.0121017	-3.707	-0.127969	0.0390376	0.0078362	-4.02239	-0.142879	0.0260824
A23	307	38	-291.667	#DIV/0!	0.784916	1.09899	0.00014491	0.927873	0.39136	1.33647	0.000492532	0.559085	0.114856	1.62122	0.000909356	0.216709	0.0468552	-496.596	-0.00146088	0.120142	0.624713	1.21608	0.000347622	0.961098	0.255226	1.47519	0.000764446	0.500444	0.0268974	-545.756	-0.00160579	0.0791101	0.574099	1.21306	0.000416824	1	0.0168398	-663.685	-0.00195341	0.0495287	0.00821517	-805.091	-0.00237023	0.0260824
A24	7351	154	-5522.5	-11046	0.0184285	-3.5115	-0.0203462	0.122857	0.000420255	-7.05214	-0.0244136	0.00440528	2.64061e-07	-22.9006	-0.0272052	3.07033e-06	0.357549	-1.99501	-0.0141881	0.533655	0.181887	-2.0083	-0.00406734	0.627197	0.000984613	-6.52159	-0.006859	0.00704264	0.341388	1.76014	0.00615808	0.467654	0.0394631	-3.24732	-0.00279166	0.273653	0.0507972	3.53489	0.0102254	0.115448	0.000542727	11.4789	0.0130171	0.00410974
A25	9153	157	-6762	#DIV/0!	0.00115478	-3.17185	-0.0222148	0.0164969	2.30873e-07	-6.88409	-0.0277305	5.77182e-06	9.07243e-12	-15.5892	-0.0303622	4.53622e-10	3.64745e-08	-11006.3	-0.0324404	3.64745e-06	0.0296492	-2.17037	-0.00551572	0.296492	2.98536e-05	-4.91486	-0.00814738	0.000426481	5.74183e-05	-3469.98	-0.0102256	0.00287092	0.0330914	-2.26453	-0.00263166	0.254549	0.00195073	-1598.8	-0.00470985	0.0127246	0.0265994	-706.017	-0.00207819	0.0619677
A26	52	4	-44	#DIV/0!	0.728654	-1.37078	-6.0201e-05	0.917972	1	-1.43213	-6.71569e-05	1	1	-1.04559	-9.7033e-06	1	0.729894	-75.5042	-0.000219617	0.848713	1	-1.04476	-6.95582e-06	1	1	1.31102	5.04977e-05	1	0.96976	-55.0812	-0.000159416	1	1	1.36969	5.74536e-05	1	0.96976	-52.7215	-0.00015246	1	0.729894	-72.2124	-0.000209914	0.820105
A27	399	22	-269	#DIV/0!	0.94229	1.04662	6.36261e-05	1	0.313645	-1.71714	-0.000569965	0.482531	0.557369	-1.43126	-0.000411218	0.663534	0.0677914	-462.981	-0.00136179	0.154071	0.280609	-1.7972	-0.000633592	0.684411	0.51004	-1.49799	-0.000474844	0.739188	0.0596227	-484.566	-0.00142542	0.132495	0.744549	1.19974	0.000158748	1	0.201431	-269.623	-0.000791825	0.341408	0.122526	-323.477	-0.000950573	0.2269
A28	2420	85	-1967.67	#DIV/0!	0.39053	-1.37452	-0.00264598	0.755814	0.000372246	-3.97471	-0.0072677	0.00440528	0.00298479	-3.1784	-0.00665559	0.0102924	8.81496e-05	-3294.37	-0.00970792	0.00146916	0.00660797	-2.89169	-0.00462173	0.199922	0.0315475	-2.31236	-0.00400962	0.101952	0.000448124	-2396.73	-0.00706194	0.00580338	0.572599	1.25054	0.000612107	1	0.0141391	-828.833	-0.00244022	0.0428459	0.00659036	-1036.49	-0.00305233	0.023537
A29	299	49	-258.333	#DIV/0!	0.546944	-1.22265	-0.000242517	0.804131	0.0788158	1.89922	0.00119753	0.175146	0.000538286	3.41474	0.0032158	0.00244675	0.0655898	-451.787	-0.00132879	0.152534	0.0231442	2.32208	0.00144004	0.257158	0.000109829	4.17503	0.00345832	0.00100519	0.0920396	-369.514	-0.00108628	0.18047	0.104582	1.79797	0.00201827	0.428459	0.0116645	-858.043	-0.00252632	0.0388817	0.00168662	-1542.73	-0.0045446	0.00843311
A30	415	10	-156.667	#DIV/0!	0.0383488	7.00977	0.00447997	0.168445	0.636398	-1.6154	-0.000283984	0.769684	0.205346	-3.85569	-0.00055211	0.331203	0.329607	-252.89	-0.0007425	0.507088	0.0140548	-11.3236	-0.00476395	0.199922	0.00217343	-27.0275	-0.00503208	0.0127849	0.0435973	-1772.7	-0.00522247	0.11783	0.415025	-2.38683	-0.000268126	0.943239	0.41036	-156.549	-0.000458515	0.544457	1	-65.5887	-0.000190389	1
A31	300	56	-236.667	#DIV/0!	0.030676	2.59696	0.00184244	0.161452	0.00321443	3.82599	0.00326038	0.016918	0.00656641	3.43537	0.00280972	0.0184561	0.102114	-391.392	-0.00115077	0.221988	0.408421	1.47325	0.00141794	0.816843	0.546855	1.32284	0.000967279	0.770219	0.0102472	-1016.43	-0.0029932	0.044553	0.84456	-1.1137	-0.000450662	1	0.00369328	-1497.46	-0.00441114	0.0194383	0.00657	-1344.58	-0.00396048	0.023537
A32	862	21	-725	#DIV/0!	0.392073	-1.77258	-0.00162007	0.755814	0.0252604	-4.75082	-0.00293464	0.0742954	0.0157596	-5.57784	-0.00305065	0.0393991	0.890911	-1.40458	-0.00107067	0.968381	0.155086	-2.68018	-0.00131457	0.60174	0.107035	-3.14674	-0.00143058	0.259978	0.740845	1.262	0.000549397	0.838697	0.841046	-1.17408	-0.000116006	1	0.255231	3.38237	0.00186397	0.386714	0.232336	3.97117	0.00197997	0.363024
A33	1066	44	-685.833	-1372.67	0.84487	-1.1092	-0.000319082	0.949293	0.438164	-1.40655	-0.000936825	0.600224	0.143388	-1.96243	-0.00158954	0.260705	0.149207	-3.2076	-0.00223068	0.284041	0.615435	-1.26808	-0.000617743	0.961098	0.21703	-1.76923	-0.00127046	0.43406	0.180141	-2.89182	-0.0019116	0.285938	0.486497	-1.3952	-0.000652712	0.99285	0.27977	-2.28047	-0.00129385	0.411426	0.481996	-1.63451	-0.000641142	0.610122
A34	1665	533	-1362.67	-1363.67	0.0282709	2.95562	0.0130352	0.157061	0.00357325	4.32683	0.022175	0.0178663	0.00028629	6.44386	0.036286	0.00136329	0.343393	-2.71692	-0.00421216	0.520293	0.431137	1.46393	0.00913979	0.826575	0.11051	2.18021	0.0232509	0.259978	0.0210309	-8.03017	-0.0172473	0.0725202	0.410532	1.48928	0.0141111	0.943239	0.00526144	-11.7556	-0.0263871	0.0228758	0.000914664	-17.5074	-0.0404982	0.00538037
A35	1735	17	-1248.67	#DIV/0!	7.76241e-06	-7.65702	-0.00511865	0.000776241	1.02322e-07	-13.2663	-0.00544376	3.41074e-06	1.02322e-07	-15.1787	-0.00549967	1.70537e-06	0.00138128	-1997.33	-0.00588461	0.00929508	0.269266	-1.73257	-0.000325112	0.684411	0.269266	-1.98232	-0.000381026	0.51782	0.208167	-260.849	-0.000765962	0.306128	1	-1.14415	-5.59139e-05	1	0.432982	-150.556	-0.00044085	0.548079	0.54856	-131.588	-0.000384936	0.677235
A36	648	102	-563	#DIV/0!	0.0451406	2.00797	0.00281807	0.173618	0.0215429	2.2036	0.00336501	0.0652816	0.00329103	2.77976	0.00497582	0.0109115	0.00660616	-948.458	-0.00279284	0.0287224	0.799021	1.09743	0.000546934	0.999882	0.339405	1.38436	0.00215775	0.595448	0.000580338	-1904.48	-0.00561091	0.00580338	0.511999	1.26146	0.00161081	1	0.00041326	-2090.02	-0.00615785	0.00459178	0.000146801	-2636.48	-0.00776866	0.0015033
A37	1	0	0.5	#DIV/0!	1	1	0	1	1	1	0	1	1	1	0	1	0.196402	330.735	0.000971966	0.350718	1	1	0	1	1	1	0	1	0.196402	330.735	0.000971966	0.297579	1	1	0	1	0.196402	330.735	0.000971966	0.341408	0.196402	330.735	0.000971966	0.321971
A38	502	57	-410.333	#DIV/0!	0.420276	1.47295	0.000948631	0.790315	0.628979	1.27539	0.000552366	0.769684	0.447775	-1.4868	-0.000656719	0.581526	0.041972	-680.452	-0.00200283	0.116589	0.745724	-1.1549	-0.000396265	0.999882	0.111791	-2.18998	-0.00160535	0.259978	0.0131697	-1002.27	-0.00295146	0.052679	0.216139	-1.89624	-0.00120908	0.675435	0.025603	-867.839	-0.0025552	0.0691973	0.0623071	-457.663	-0.00134611	0.132568
A39	68	8	-26.6667	#DIV/0!	0.244914	2.61989	0.000187222	0.546022	0.00235188	13.1322	0.0014022	0.0152951	0.180027	3.31364	0.000267404	0.308669	0.773087	-39.209	-0.000112629	0.868503	0.0437157	5.01249	0.00121498	0.312255	1	1.2648	8.01823e-05	1	0.48817	-102.723	-0.000299851	0.650893	0.0900379	-3.96306	-0.0011348	0.428459	0.133164	-514.899	-0.00151483	0.256084	0.395751	-129.925	-0.000380033	0.513962
A40	705	37	-640.667	#DIV/0!	0.00778363	-3.12851	-0.00217355	0.0648636	0.233609	-1.66398	-0.00127479	0.395947	0.337048	-1.50047	-0.00106557	0.474715	0.00776388	-1083.79	-0.00319176	0.0323495	0.16247	1.88013	0.000898754	0.60174	0.0846379	2.08502	0.00110797	0.228751	0.144448	-346.423	-0.00101821	0.256669	0.862471	1.10897	0.00020922	1	0.0367783	-651.321	-0.00191696	0.0875675	0.0230626	-722.298	-0.00212618	0.0562502
A41	591	93	-510.333	-511.333	0.310407	1.6373	0.00161791	0.656382	0.108021	2.22905	0.0031202	0.216043	0.150969	2.04817	0.00266099	0.269587	0.643881	1.80668	0.00204792	0.78522	0.52757	1.36142	0.00150229	0.909604	0.666833	1.25094	0.00104308	0.866017	0.910973	1.10345	0.00043001	0.958919	0.890728	-1.08831	-0.000459209	1	0.585801	-1.23378	-0.00107228	0.681164	0.658572	-1.13366	-0.000613069	0.765785
A42	1319	81	-1070.67	#DIV/0!	0.866974	1.06068	0.000319398	0.963304	0.0616034	-1.91222	-0.00251101	0.146719	3.2187e-06	-6.06176	-0.00439531	2.68225e-05	0.000784052	-1785.67	-0.0052607	0.00653377	0.0423967	-2.02825	-0.00283041	0.312255	1.81839e-06	-6.42959	-0.00471471	4.54597e-05	0.000496295	-1894.02	-0.0055801	0.00580338	0.00301461	-3.17001	-0.0018843	0.0386313	0.00685105	-933.82	-0.00274969	0.0272253	0.111038	-294.579	-0.000865389	0.217231
A43	4216	1750	-3106.83	-328.035	0.0121749	3.44551	0.0384069	0.0869638	2.46474e-06	12.095	0.174247	4.92948e-05	3.07033e-07	15.7409	0.231506	3.07033e-06	0.756696	1.1816	0.00285207	0.859882	0.0108324	3.51035	0.13584	0.199922	0.00233055	4.56852	0.193099	0.0129475	0.0828551	-2.91597	-0.0355548	0.172615	0.582312	1.30144	0.0572592	1	0.000333258	-10.2361	-0.171395	0.00416572	8.35483e-05	-13.3216	-0.228654	0.00139247
A44	1014	150	-553	#DIV/0!	0.500329	1.36549	0.0011247	0.804131	0.00775114	3.338	0.00719459	0.0276826	0.00459151	3.55854	0.00787322	0.0139137	0.0143868	-1043.94	-0.00307429	0.0575472	0.0435233	2.44455	0.00606989	0.312255	0.030778	2.60605	0.00674853	0.101952	0.00541108	-1425.49	-0.00419898	0.0270554	0.890876	1.06607	0.000678631	1	0.000251376	-3484.67	-0.0102689	0.00359109	0.000175282	-3714.89	-0.0109475	0.00159348
A45	358	130	-334.667	#DIV/0!	0.000687733	3.95111	0.00491783	0.0130568	0.000464142	4.14792	0.0052458	0.00440528	4.23237e-06	6.6365	0.00939286	3.02312e-05	0.0317208	-565.33	-0.00166349	0.0961236	0.921054	1.04981	0.000327971	1	0.189239	1.67965	0.00447503	0.386203	0.000674591	-2233.68	-0.00658132	0.00613265	0.232053	1.59996	0.00414706	0.703191	0.000492814	-2344.95	-0.00690929	0.00492814	8.06115e-05	-3751.81	-0.0110563	0.00139247
A52	1508	46	-1042.33	#DIV/0!	0.0331614	-3.08826	-0.00367067	0.165807	0.136663	-2.21582	-0.00297858	0.267966	3.02654e-06	-17.2962	-0.00511458	2.68225e-05	0.00467355	-1841.57	-0.00542549	0.0245976	0.539226	1.39373	0.00069209	0.913943	0.00654836	-5.60064	-0.00144391	0.0310419	0.0658419	-596.314	-0.00175482	0.143135	0.00104456	-7.8058	-0.002136	0.0208912	0.0309233	-831.102	-0.00244691	0.0790997	0.426787	-106.472	-0.000310903	0.547163
B1	1092	132	-949.833	-1900.67	0.164429	2.15653	0.00544931	0.432707	0.667659	-1.2751	-0.00101655	0.794832	0.29215	-1.80566	-0.00210233	0.429633	0.287228	-4.05154	-0.00354883	0.448794	0.0694691	-2.74978	-0.00646586	0.373788	0.0175161	-3.89395	-0.00755164	0.0729839	0.0566986	-8.73725	-0.00899814	0.12886	0.56976	-1.4161	-0.00108579	1	0.431664	-3.17744	-0.00253228	0.548079	0.612994	-2.2438	-0.0014465	0.729754
B10	222	12	-166.667	#DIV/0!	0.46463	-1.39176	-0.000226285	0.804131	0.196796	-1.83089	-0.000364824	0.345257	0.46463	-1.49695	-0.000266874	0.582744	0.150542	-272.72	-0.000800953	0.284041	0.716911	-1.31553	-0.00013854	0.999882	1	-1.07558	-4.05896e-05	1	0.195165	-195.954	-0.000574668	0.297579	0.851006	1.22308	9.79502e-05	1	0.415311	-148.955	-0.000436129	0.544457	0.250868	-182.184	-0.000534079	0.368924
B11	196	4	-95.3333	#DIV/0!	0.542536	2.67495	4.54164e-05	0.804131	1	1.64174	1.74009e-05	1	2.67965e-07	259.56	0.00701087	3.07033e-06	1	-9.19866	-2.41673e-05	1	1	-1.62934	-2.80156e-05	1	2.67965e-07	97.0336	0.00696546	1.06099e-05	1	-24.606	-6.95838e-05	1	2.67965e-07	158.1	0.00699347	2.67965e-05	1	-15.1018	-4.15682e-05	1	0.00780303	-2387.61	-0.00703504	0.0260824
B12	7215	187	-4470.67	#DIV/0!	0.00506893	-2.94848	-0.0137987	0.0506893	0.0351839	-2.22627	-0.0115014	0.100526	0.616362	-1.20848	-0.0036022	0.716699	0.000192368	-10.5172	-0.0188951	0.00274811	0.471148	1.3244	0.00229736	0.826575	0.0205116	2.43982	0.0101965	0.0817754	0.0364371	-3.56698	-0.00509641	0.101214	0.111399	1.8422	0.00789915	0.428459	0.0126061	-4.72412	-0.00739377	0.039394	0.000654721	-8.7028	-0.0152929	0.00436481
B13	2	1	-1	#DIV/0!	1	7.38972	3.97437e-05	1	1	-2.11009	-3.27222e-06	1	1	9.83044	5.49248e-05	1	1	-2.11009	-3.27222e-06	1	1	-15.593	-4.30159e-05	1	1	1.33028	1.51811e-05	1	1	-15.593	-4.30159e-05	1	1	20.7431	5.8197e-05	1	1	1	0	1	1	-20.7431	-5.8197e-05	1
B14	94	20	-55.3333	#DIV/0!	1	-1.24627	-3.42825e-05	1	0.0130723	7.07143	0.00105334	0.0422078	5.40015e-05	28.4091	0.00475524	0.000284218	0.278347	6.98609	0.00103853	0.441821	0.0130723	8.81288	0.00108762	0.199922	1.68362e-05	35.4053	0.00478952	0.000294471	0.17287	8.70654	0.00107282	0.278822	0.0469754	4.01745	0.0037019	0.293596	0.910107	-1.01221	-1.48042e-05	0.978609	0.329469	-4.06652	-0.0037167	0.439293
B15	119	71	-101.333	#DIV/0!	0.0419974	2.43176	0.000615124	0.173618	6.77711e-08	10.0802	0.0039011	3.38855e-06	1.97463e-11	20.0762	0.00819569	6.5821e-10	0.420075	-145.75	-0.000426681	0.575445	0.000533187	4.14522	0.00328598	0.0533187	3.18298e-07	8.25585	0.00758057	1.06099e-05	0.128503	-354.428	-0.00104181	0.242459	0.0663302	1.99165	0.00429459	0.390178	0.00344551	-1469.18	-0.00432779	0.0191417	0.000141325	-2926.1	-0.00862237	0.0015033
B16	10320	375	-7923	#DIV/0!	0.0354103	-2.49829	-0.0231864	0.168445	0.0612064	-2.25542	-0.02152	0.146719	0.0556427	-2.29564	-0.0218203	0.120962	0.00050486	-16.2242	-0.0362787	0.00458964	0.815019	1.10769	0.00166646	0.999882	0.848942	1.08828	0.0013661	0.985917	0.0305749	-6.49409	-0.0130923	0.0873568	0.971122	-1.01783	-0.000300358	1	0.0202376	-7.19341	-0.0147587	0.0562966	0.0221114	-7.06737	-0.0144584	0.0559326
B17	1946	414	-1824.17	-3649.33	0.660339	1.21607	0.00198448	0.863063	0.0991754	2.06602	0.00979098	0.208305	0.0127727	3.0148	0.0185052	0.0336124	0.00612466	-9.12253	-0.00817782	0.0278394	0.223581	1.69894	0.0078065	0.668128	0.0393533	2.47915	0.0165207	0.122979	0.00269822	-11.0936	-0.0101623	0.0170724	0.384601	1.45923	0.00871424	0.919492	0.00023866	-18.8473	-0.0179688	0.00359109	3.37119e-05	-27.5026	-0.026683	0.000893235
B18	385	92	-317	#DIV/0!	0.393023	1.44797	0.000709974	0.755814	0.101686	1.98583	0.00156241	0.208305	2.98032e-05	5.76736	0.00755562	0.000165574	0.04484	-537.658	-0.00158192	0.118	0.463818	1.37146	0.000852439	0.826575	0.000965717	3.98306	0.00684564	0.00704264	0.0251816	-778.514	-0.00229189	0.0786924	0.00904741	2.90425	0.0059932	0.0904741	0.0083542	-1067.7	-0.00314433	0.0298364	0.000215771	-3100.87	-0.00913753	0.00179809
B19	758	76	-678.333	#DIV/0!	0.761278	-1.20193	-0.000571883	0.917972	0.256833	1.86408	0.00294135	0.421038	0.100193	-2.57577	-0.00208248	0.192679	0.02161	-1154.8	-0.00340109	0.0831155	0.143886	2.24048	0.00351324	0.60174	0.185328	-2.14304	-0.00151059	0.3861	0.0260979	-960.795	-0.0028292	0.0790847	0.00723365	-4.80144	-0.00502383	0.0803739	0.00433907	-2152.64	-0.00634244	0.0206622	0.1134	-448.333	-0.00131861	0.217231
B2	5150	145	-4407.17	-1260.19	0.0768331	-2.311	-0.0123354	0.247849	0.00668028	-3.72776	-0.0159114	0.0267211	0.00860554	-3.58454	-0.0156784	0.0232582	0.110323	-3.00153	-0.0145001	0.22984	0.321728	-1.61305	-0.00357603	0.748205	0.368329	-1.55108	-0.00334298	0.627655	0.753243	-1.2988	-0.00216469	0.838697	0.94083	1.03995	0.000233051	1	0.694524	1.24195	0.00141134	0.771693	0.740945	1.19424	0.00117829	0.823272
B20	66541	8113	-61439.2	-1069.51	0.548958	1.27853	0.0850079	0.804131	0.0932113	2.00152	0.305662	0.202633	0.0949893	1.99394	0.303348	0.186253	0.0711002	-2.45703	-0.180984	0.158	0.275714	1.56548	0.220654	0.684411	0.279782	1.55955	0.21834	0.524548	0.0228104	-3.1414	-0.265992	0.0735819	0.992764	-1.0038	-0.00231411	1	0.00197707	-4.91781	-0.486646	0.0127246	0.00202226	-4.89918	-0.484332	0.0096298
B21	515	11	-444.333	#DIV/0!	0.00486267	-3.54387	-0.00158144	0.0506893	0.00144834	-4.42455	-0.00170518	0.0111411	0.00170545	-4.23827	-0.0016833	0.00655944	0.0261236	-747.395	-0.00220016	0.0870785	0.743108	-1.24851	-0.00012374	0.999882	0.743108	-1.19594	-0.000101855	0.940643	0.163728	-210.898	-0.00061872	0.268406	1	1.04395	2.1885e-05	1	0.335127	-168.92	-0.000494981	0.472009	0.335127	-176.344	-0.000516865	0.440956
B22	485	43	-382	#DIV/0!	0.562892	-1.24777	-0.000371754	0.804131	0.752637	1.15412	0.000288538	0.8651	0.850095	1.10215	0.000191237	0.924016	0.0274657	-635.118	-0.0018692	0.0885989	0.376004	1.44008	0.000660292	0.788897	0.443181	1.37523	0.000562991	0.69247	0.0498071	-509.002	-0.00149745	0.118588	0.951983	-1.04716	-9.73007e-05	1	0.0274405	-733.003	-0.00215774	0.0722118	0.0185369	-699.994	-0.00206044	0.0487813
B23	264	8	-208	#DIV/0!	0.0545552	-2.72898	-0.000637472	0.202056	0.237982	-1.79343	-0.000445141	0.396636	0.303689	-1.89276	-0.000474582	0.440128	0.109177	-341.339	-0.00100322	0.22984	0.583749	1.52165	0.000192332	0.926586	0.583749	1.4418	0.00016289	0.78885	0.315691	-125.079	-0.000365751	0.450987	1	-1.05538	-2.94413e-05	1	0.30236	-190.327	-0.000558083	0.438203	0.30236	-180.339	-0.000528641	0.414191
B24	2459	231	-2150.67	#DIV/0!	0.532771	-1.25305	-0.00215231	0.804131	0.56077	1.23304	0.00248366	0.720437	0.211837	1.56101	0.00597912	0.336249	5.31542e-05	-3615.6	-0.0106548	0.00132885	0.223772	1.54506	0.00463597	0.668128	0.0641281	1.95602	0.00813143	0.183223	0.000154944	-2885.44	-0.00850253	0.00387359	0.517043	1.26599	0.00349546	1	1.37255e-05	-4458.17	-0.0131385	0.001249	3.64595e-06	-5643.99	-0.016634	0.000182298
B25	430	24	-289	#DIV/0!	0.664558	1.30153	0.000453558	0.863063	0.875089	1.13995	0.00021051	0.972321	0.479563	1.58707	0.000883058	0.592053	0.686706	1.84936	0.00127759	0.811677	0.820021	-1.14175	-0.000243048	0.999882	0.783228	1.21939	0.0004295	0.957357	0.899501	1.42091	0.000824031	0.956916	0.615678	1.39223	0.000672548	1	0.783342	1.62232	0.00106708	0.851458	0.988315	1.16527	0.000394531	1
B25b	47	9	-32.3333	#DIV/0!	0.384521	1.86232	0.000140952	0.755814	0.0616218	3.48161	0.00040564	0.146719	0.0821567	3.4045	0.000393035	0.164313	0.971454	-55.4524	-0.00016051	1	0.370317	1.86951	0.000264687	0.788897	0.370317	1.8281	0.000252083	0.627655	0.556958	-103.27	-0.000301463	0.70501	1	-1.02265	-1.26045e-05	1	0.259727	-193.064	-0.00056615	0.387652	0.259727	-188.788	-0.000553545	0.376416
B26	164	39	-99.6667	#DIV/0!	0.00078341	6.90422	0.00285514	0.0130568	0.00703297	4.61402	0.00174766	0.026807	0.0536415	2.8858	0.000911928	0.119203	0.394866	-164.051	-0.000480629	0.564094	0.455136	-1.49636	-0.00110749	0.826575	0.121026	-2.39248	-0.00194321	0.268947	0.0181294	-1132.65	-0.00333577	0.0682503	0.429914	-1.59887	-0.000835727	0.948146	0.0324309	-756.935	-0.00222828	0.0790997	0.0914644	-473.419	-0.00139256	0.182929
B27	92	14	-74.6667	#DIV/0!	0.618839	1.6152	0.000239863	0.859499	0.0440675	4.77021	0.00146998	0.115967	0.390448	2.10551	0.00043103	0.542288	0.415355	-132.269	-0.000386945	0.575445	0.157908	2.95332	0.00123011	0.60174	0.790674	1.30356	0.000191166	0.957357	0.324073	-213.642	-0.000626808	0.456441	0.288141	-2.26559	-0.00103895	0.82326	0.102298	-630.952	-0.00185692	0.208771	0.20171	-278.494	-0.000817975	0.325339
B28	78	4	-61.6667	#DIV/0!	1	-1.024	-7.21989e-06	1	0.812919	-1.54758	-0.000109014	0.923772	0.400721	-2.27563	-0.000172708	0.54283	0.609391	3.22226	0.000684674	0.761739	0.812919	-1.51131	-0.000101794	0.999882	0.400721	-2.22231	-0.000165488	0.667868	0.746477	3.29958	0.000691894	0.838697	0.73942	-1.47045	-6.36942e-05	1	0.626533	4.98669	0.000793688	0.720153	0.299424	7.33268	0.000857382	0.414191
B29	48	7	-37	#DIV/0!	0.638838	1.65698	0.000118463	0.863063	0.638838	1.54559	9.83791e-05	0.769684	1	-1.44541	-5.55653e-05	1	0.984199	-61.1713	-0.000177368	1	1	-1.07206	-2.00839e-05	1	0.437716	-2.39501	-0.000174028	0.69247	0.607666	-101.359	-0.000295831	0.750205	0.437716	-2.23402	-0.000153944	0.948146	0.486015	-94.546	-0.000275747	0.607519	0.772305	-42.321	-0.000121803	0.839462
B3	1964	158	-1556.67	#DIV/0!	0.837887	1.07426	0.000563546	0.949293	0.965849	-1.02393	-0.000177316	1	0.615864	-1.18459	-0.00118252	0.716699	0.117786	-3.5778	-0.00546757	0.232435	0.788248	-1.09996	-0.000740862	0.999882	0.468093	-1.27256	-0.00174607	0.712082	0.0911913	-3.84349	-0.00603112	0.18047	0.661534	-1.15691	-0.00100521	1	0.123674	-3.4942	-0.00529025	0.242499	0.206042	-3.02027	-0.00428505	0.327051
B30	466	60	-462.667	-463.667	0.647339	-1.28615	-0.000520119	0.863063	0.499459	-1.46708	-0.000744292	0.665945	0.0787634	2.57244	0.00367601	0.160742	0.672182	-1.21263	-0.000409917	0.809858	0.826635	-1.14068	-0.000224173	0.999882	0.0316052	3.30854	0.00419613	0.101952	0.86624	1.06063	0.000110202	0.931441	0.0161799	3.77399	0.00442031	0.134833	1	1.20984	0.000334375	1	0.130168	-3.11941	-0.00408593	0.232443
B31	1046	83	-985.333	#DIV/0!	0.556316	-1.24308	-0.000981492	0.804131	0.162336	-1.67382	-0.00202053	0.312185	0.0214637	-2.39875	-0.00292674	0.051104	0.00139426	-1702.72	-0.0050162	0.00929508	0.458398	-1.34651	-0.00103904	0.826575	0.0876127	-1.92968	-0.00194525	0.23056	0.00254115	-1369.76	-0.0040347	0.0170724	0.346119	-1.4331	-0.000906214	0.919492	0.00939247	-1017.27	-0.00299567	0.0323878	0.0278855	-709.837	-0.00208945	0.0619677
B32	770	169	-615.667	#DIV/0!	0.278536	1.76229	0.00233828	0.605512	0.0372659	3.0374	0.00624961	0.103516	0.0672506	2.64822	0.0050558	0.143086	0.0251749	-1040.61	-0.00306449	0.0870785	0.297062	1.72355	0.00391133	0.707291	0.441234	1.50271	0.00271752	0.69247	0.00613216	-1833.86	-0.00540277	0.0292007	0.806411	-1.14696	-0.00119381	1	0.00120223	-3160.76	-0.0093141	0.0100185	0.00159	-2755.77	-0.00812029	0.0083684
B33	5826	452	-4719.5	-305.484	0.983436	1.01037	0.000248085	1	0.736823	-1.15614	-0.00323036	0.856771	0.50783	-1.32799	-0.00590762	0.619304	0.533806	1.34629	0.00828294	0.693255	0.717346	-1.16813	-0.00347844	0.999882	0.494683	-1.34177	-0.0061557	0.727475	0.549334	1.33247	0.00803486	0.704274	0.747648	-1.14864	-0.00267726	1	0.365672	1.5565	0.0115133	0.494152	0.242195	1.78786	0.0141906	0.366962
B34	151	15	-110.667	#DIV/0!	0.631615	1.36827	0.000197106	0.863063	0.561941	1.39081	0.000209173	0.720437	0.196796	-3.84963	-0.000396191	0.322616	0.365881	-181.572	-0.000532276	0.53806	1	1.01648	1.20671e-05	1	0.105167	-5.26732	-0.000593297	0.259978	0.195009	-248.439	-0.000729381	0.297579	0.0863158	-5.35412	-0.000605364	0.428459	0.16872	-252.533	-0.000741449	0.311498	0.979109	-47.1662	-0.000136085	1
B4	157	4	-63.6667	#DIV/0!	0.899578	-1.45676	-0.000117133	0.977802	0.269805	4.40406	0.00127167	0.435169	0.651722	-2.05874	-0.000192116	0.749106	0.584707	-126.733	-0.000370626	0.740136	0.148673	6.41567	0.0013888	0.60174	0.857748	-1.41323	-7.49833e-05	0.985917	0.748642	-86.9965	-0.000253493	0.838697	0.110499	-9.0668	-0.00146378	0.428459	0.220969	-558.141	-0.00164229	0.356402	1	-61.5587	-0.00017851	1
B5	205	34	-183.667	#DIV/0!	0.49191	-1.53478	-0.000322832	0.804131	0.0487617	2.81865	0.00168498	0.12503	0.158128	2.1086	0.00102712	0.277418	0.155917	-314.311	-0.000923554	0.288734	0.00731669	4.32601	0.00200781	0.199922	0.0481579	3.23624	0.00134995	0.141641	0.206952	-204.792	-0.000600722	0.306128	0.560888	-1.33674	-0.000657862	1	0.0202668	-885.934	-0.00260854	0.0562966	0.0388695	-662.757	-0.00195067	0.084499
B6	219	60	-190	-39	0.0274134	3.43702	0.00236906	0.157061	0.00723789	4.65262	0.00355076	0.026807	0.0198591	3.76117	0.00268417	0.0484368	0.000369977	13.1199	0.0117819	0.00369977	0.576296	1.35368	0.0011817	0.926586	0.892804	1.09431	0.000315108	1	0.0491833	3.81723	0.00941285	0.118588	0.691715	-1.23701	-0.000866592	1	0.121413	2.81989	0.00823115	0.242499	0.0649069	3.48825	0.00909775	0.135223
B7	22091	449	-17337.5	-6936	0.0115173	-3.87542	-0.0638844	0.0869638	0.00230569	-5.25765	-0.0697254	0.0152951	0.0066442	-4.31831	-0.0661631	0.0184561	7.30852e-05	-18.9792	-0.0815652	0.0014617	0.561753	-1.35667	-0.00584095	0.920907	0.838499	-1.11428	-0.00227866	0.985917	0.0195702	-4.89732	-0.0176808	0.0698934	0.709863	1.21752	0.00356229	1	0.0521118	-3.60982	-0.0118398	0.115804	0.0275603	-4.39504	-0.0154021	0.0619677
B8	7862	160	-6054	-3028	0.129286	-2.74196	-0.0185758	0.359127	0.00244722	-8.56547	-0.0258259	0.0152951	1.19509e-05	-29.5774	-0.028251	7.46932e-05	0.38899	-2.24973	-0.0162426	0.563754	0.0914107	-3.12385	-0.00725008	0.457053	0.00108545	-10.787	-0.00967516	0.00723633	0.740937	1.2188	0.0023332	0.838697	0.0811408	-3.4531	-0.00242508	0.427057	0.0983781	3.80734	0.00958328	0.204954	0.00292918	13.1471	0.0120084	0.0117167
B9	1181	223	-1162	#DIV/0!	0.501684	1.29487	0.00172295	0.804131	0.289071	1.4854	0.00283631	0.458843	0.763379	-1.12381	-0.00064375	0.848198	0.000948247	-1982.27	-0.00584023	0.00729421	0.713854	1.14715	0.00111336	0.999882	0.322281	-1.45518	-0.0023667	0.585965	0.000344328	-2566.77	-0.00756318	0.00580338	0.168655	-1.66932	-0.00348005	0.562184	0.000181355	-2944.47	-0.00867653	0.00359109	0.00146133	-1763.88	-0.00519648	0.00811848
C1	69	22	-51.3333	#DIV/0!	0.791407	1.19156	4.91895e-05	0.927873	0.0679189	2.44448	0.000370929	0.157951	4.03351e-06	9.81233	0.00226292	3.02312e-05	0.529758	-87.1148	-0.000253842	0.693255	0.25616	2.05151	0.000321739	0.684411	1.76683e-05	8.23489	0.00221373	0.000294471	0.529758	-103.802	-0.000303032	0.687998	0.00309051	4.01407	0.00189199	0.0386313	0.171324	-212.951	-0.000624771	0.311498	0.0167814	-854.799	-0.00251676	0.045355
C2	708	23	-530.667	#DIV/0!	0.24571	-2.05468	-0.00133908	0.546022	0.493983	-1.55568	-0.000931821	0.665945	0.00147473	-9.90106	-0.00234525	0.00589891	0.504511	2.01789	0.00265541	0.672681	0.687807	1.32076	0.000407257	0.999882	0.0280155	-4.81879	-0.00100618	0.101952	0.132108	4.14612	0.00399449	0.244478	0.0109907	-6.36447	-0.00141343	0.0999158	0.244442	3.13919	0.00358723	0.381941	0.00269984	19.9793	0.00500066	0.0117167
C3	1053	18	-582.667	#DIV/0!	0.0874297	-2.31299	-0.00149384	0.265846	0.000264105	-6.70385	-0.00223903	0.00377293	0.0149725	-3.45334	-0.00186954	0.0383909	0.0256934	-892.752	-0.00262863	0.0870785	0.0579719	-2.89835	-0.000745193	0.342956	0.489262	-1.49302	-0.000375701	0.727475	0.134463	-385.973	-0.00113479	0.244478	0.267239	1.94127	0.000369492	0.785997	0.570369	-133.17	-0.0003896	0.671022	0.240727	-258.519	-0.000759092	0.366962
C4	1502	59	-1046.67	#DIV/0!	0.105937	-1.98485	-0.00248156	0.302677	0.0130844	-2.94994	-0.00330591	0.0422078	0.000875465	-4.58733	-0.00391107	0.00364777	0.00308556	-1696.67	-0.00499836	0.0181503	0.378767	-1.48623	-0.000824349	0.788897	0.0677493	-2.31118	-0.0014295	0.188192	0.0184276	-854.812	-0.0025168	0.0682503	0.386187	-1.55506	-0.000605153	0.919492	0.0396043	-575.155	-0.00169245	0.092103	0.128464	-369.86	-0.0010873	0.232443
C5	58	8	-35	#DIV/0!	0.761917	1.41306	7.38404e-05	0.917972	0.419582	-2.00101	-8.94278e-05	0.582752	0.00257895	4.52849	0.000630773	0.00921053	0.965136	-60.6455	-0.000175818	1	0.26973	-2.82754	-0.000163268	0.684411	0.028693	3.20475	0.000556933	0.101952	0.7169	-85.6955	-0.000249658	0.838697	0.000610013	9.06154	0.000720201	0.0152503	1	-30.3075	-8.63902e-05	1	0.174742	-274.632	-0.000806591	0.296172
C6	2234	89	-1665.67	#DIV/0!	0.135058	-1.83691	-0.00378213	0.365021	0.074314	-2.09488	-0.00433864	0.168896	0.182115	-1.71113	-0.00344994	0.308669	0.000319501	-2816.18	-0.00829836	0.00369977	0.765975	-1.14044	-0.000556512	0.999882	0.892377	1.07351	0.00033219	1	0.00281687	-1533.11	-0.00451624	0.0170724	0.645038	1.22427	0.000888701	1	0.0039474	-1344.32	-0.00395972	0.019737	0.00288601	-1645.81	-0.00484843	0.0117167
C7	1913	43	-1447.67	#DIV/0!	0.0702966	-2.96321	-0.00462754	0.242402	0.000484581	-9.35721	-0.00623822	0.00440528	2.96311e-07	-73.5837	-0.00688975	3.07033e-06	0.00557601	-2369.52	-0.00698172	0.0265524	0.0710198	-3.15779	-0.00161068	0.373788	0.000110571	-24.8324	-0.00226221	0.00100519	0.0453514	-799.645	-0.00235418	0.118341	0.041048	-7.86385	-0.000651527	0.273653	0.186693	-253.229	-0.0007435	0.33338	0.761565	-32.2017	-9.19737e-05	0.836884
C8	10790	112	-6715	#DIV/0!	0.000131739	-4.46507	-0.0243363	0.00439132	5.98148e-08	-9.39313	-0.0280211	3.38855e-06	5.92507e-10	-14.2724	-0.0291624	1.48127e-08	1.79804e-07	-10638.6	-0.0313567	8.99018e-06	0.0583025	-2.10369	-0.00368475	0.342956	0.00434519	-3.19645	-0.0048261	0.0228694	0.000568119	-2382.63	-0.00702038	0.00580338	0.306217	-1.51945	-0.00114135	0.850603	0.00753536	-1132.6	-0.00333562	0.0279087	0.0274368	-745.399	-0.00219428	0.0619677
C9	2336	456	-1330.17	-2661.33	0.000198382	6.381	0.0126165	0.00495956	0.00626523	3.82121	0.00661471	0.0261051	6.42457e-12	49.4549	0.113609	4.53622e-10	0.63506	-1.20212	-0.000394218	0.784024	0.280151	-1.66989	-0.00600176	0.684411	4.13016e-05	7.75033	0.100992	0.000458907	0.00483219	-7.67073	-0.0130107	0.0254326	7.53017e-07	12.9422	0.106994	3.76509e-05	0.0318961	-4.59356	-0.00700893	0.0790997	1.34674e-07	-59.4507	-0.114003	1.34674e-05
F1	593	2	-197.667	#DIV/0!	0.00142159	1142.75	0.0180909	0.0177699	0.194719	21.2847	0.00032141	0.345257	0.454838	9.62362	0.000136641	0.582744	1	-5.37533	-1.28972e-05	1	0.0159938	-53.6887	-0.0177695	0.199922	0.00786054	-118.744	-0.0179543	0.0341763	0.049187	-6142.64	-0.0181038	0.118588	0.687288	-2.21171	-0.000184769	1	0.639542	-114.412	-0.000334307	0.726752	0.686355	-51.7301	-0.000149538	0.788914
F2	904	121	-725.333	-242.778	0.530808	1.36122	0.0013015	0.804131	0.698398	1.21719	0.000782537	0.821645	0.189973	1.86154	0.00310415	0.316622	0.481684	1.6337	0.00228325	0.650924	0.829902	-1.11834	-0.000518967	0.999882	0.523288	1.36755	0.00180264	0.747554	0.796885	1.20017	0.000981748	0.875698	0.368654	1.52937	0.00232161	0.919492	0.657151	1.34219	0.00150072	0.738372	0.874307	-1.13946	-0.000820895	0.940115
F3	168	23	-142.333	#DIV/0!	0.740101	1.25447	0.000189467	0.917972	1	1.06164	4.58939e-05	1	0.740101	1.20915	0.000155721	0.831574	0.253132	-252.584	-0.000741599	0.429037	0.916566	-1.18164	-0.000143573	1	1	-1.03748	-3.37461e-05	1	0.156843	-316.86	-0.000931065	0.262699	0.916566	1.13894	0.000109827	1	0.215168	-268.153	-0.000787493	0.352978	0.156843	-305.412	-0.000897319	0.270419
F4	160	18	-131.667	#DIV/0!	0.434673	1.51799	0.000337715	0.790315	0.88763	-1.14677	-8.34415e-05	0.975418	0.434673	1.54038	0.000352316	0.571938	0.207226	-221.179	-0.000649026	0.363554	0.357079	-1.74078	-0.000421156	0.788897	1	1.01475	1.46014e-05	1	0.115132	-335.747	-0.00098674	0.221408	0.357079	1.76646	0.000435758	0.919492	0.25241	-192.872	-0.000565584	0.386714	0.115132	-340.701	-0.00100134	0.217231
F5	300	54	-270	#DIV/0!	0.212631	1.55967	0.000747219	0.531579	0.00124001	3.08619	0.0027853	0.0103334	0.0775819	1.89333	0.0011927	0.160742	0.0647735	-452.932	-0.00133217	0.152534	0.0529045	1.97875	0.00203809	0.342956	0.636556	1.21393	0.00044548	0.837574	0.0219478	-706.422	-0.00207939	0.0731592	0.190761	-1.63003	-0.00159261	0.615357	0.0020555	-1397.83	-0.00411747	0.0127246	0.0113421	-857.549	-0.00252487	0.0324059
F6	976	161	-794.333	#DIV/0!	0.0680941	2.16823	0.00466077	0.242402	0.215361	1.68784	0.00274421	0.371313	0.850054	-1.09412	-0.000343193	0.924016	0.00508705	-1353.46	-0.00398666	0.0254353	0.558595	-1.28462	-0.00191655	0.920907	0.048028	-2.37229	-0.00500396	0.141641	0.000454764	-2934.6	-0.00864743	0.00580338	0.163114	-1.8467	-0.0030874	0.562184	0.000983038	-2284.42	-0.00673087	0.00893671	0.00834638	-1237.03	-0.00364347	0.0260824

## Sheet: Highlighte receptors
Feature ID	Experiment - Range (original values)	Experiment - IQR (original values)	Experiment - Difference (original values)	Experiment - Fold Change (original values)	EDGE test: IM vs EP, tagwise dispersions - P-value	EDGE test: IM vs EP, tagwise dispersions - Fold change	EDGE test: IM vs EP, tagwise dispersions - Weighted difference	EDGE test: IM vs EP, tagwise dispersions - FDR p-value correction	EDGE test: IM vs MP, tagwise dispersions - P-value	EDGE test: IM vs MP, tagwise dispersions - Fold change	EDGE test: IM vs MP, tagwise dispersions - Weighted difference	EDGE test: IM vs MP, tagwise dispersions - FDR p-value correction	EDGE test: IM vs LP, tagwise dispersions - P-value	EDGE test: IM vs LP, tagwise dispersions - Fold change	EDGE test: IM vs LP, tagwise dispersions - Weighted difference	EDGE test: IM vs LP, tagwise dispersions - FDR p-value correction	EDGE test: IM vs PM7, tagwise dispersions - P-value	EDGE test: IM vs PM7, tagwise dispersions - Fold change	EDGE test: IM vs PM7, tagwise dispersions - Weighted difference	EDGE test: IM vs PM7, tagwise dispersions - FDR p-value correction	EDGE test: EP vs MP, tagwise dispersions - P-value	EDGE test: EP vs MP, tagwise dispersions - Fold change	EDGE test: EP vs MP, tagwise dispersions - Weighted difference	EDGE test: EP vs MP, tagwise dispersions - FDR p-value correction	EDGE test: EP vs LP, tagwise dispersions - P-value	EDGE test: EP vs LP, tagwise dispersions - Fold change	EDGE test: EP vs LP, tagwise dispersions - Weighted difference	EDGE test: EP vs LP, tagwise dispersions - FDR p-value correction	EDGE test: EP vs PM7, tagwise dispersions - P-value	EDGE test: EP vs PM7, tagwise dispersions - Fold change	EDGE test: EP vs PM7, tagwise dispersions - Weighted difference	EDGE test: EP vs PM7, tagwise dispersions - FDR p-value correction	EDGE test: MP vs LP, tagwise dispersions - P-value	EDGE test: MP vs LP, tagwise dispersions - Fold change	EDGE test: MP vs LP, tagwise dispersions - Weighted difference	EDGE test: MP vs LP, tagwise dispersions - FDR p-value correction	EDGE test: MP vs PM7, tagwise dispersions - P-value	EDGE test: MP vs PM7, tagwise dispersions - Fold change	EDGE test: MP vs PM7, tagwise dispersions - Weighted difference	EDGE test: MP vs PM7, tagwise dispersions - FDR p-value correction	EDGE test: LP vs PM7, tagwise dispersions - P-value	EDGE test: LP vs PM7, tagwise dispersions - Fold change	EDGE test: LP vs PM7, tagwise dispersions - Weighted difference	EDGE test: LP vs PM7, tagwise dispersions - FDR p-value correction
A1	404	54	-354.333	#DIV/0!	0.230935	1.47899	0.000835345	0.546022	0.173922	1.59265	0.00103356	0.328155	0.230935	1.51238	0.000893561	0.360836	0.024534	-591.629	-0.00174101	0.0870785	0.826138	1.07685	0.000198215	0.999882	0.955091	1.02257	5.8216e-05	1	0.00700185	-875.016	-0.00257635	0.0318266	0.870239	-1.05308	-0.000139999	1	0.00707859	-942.26	-0.00277457	0.0272253	0.00611718	-894.766	-0.00263457	0.0235276
A2	115	6	-76	#DIV/0!	0.553269	-1.49955	-0.000139563	0.804131	0.376711	1.69309	0.000290359	0.547676	0.401694	-1.7701	-0.000182263	0.54283	0.82648	2.38821	0.000581573	0.90822	0.196701	2.53888	0.000429922	0.634519	0.804027	-1.18042	-4.27007e-05	0.957357	0.593163	3.58126	0.000721136	0.741454	0.125939	-2.99694	-0.000472622	0.466442	1	1.41057	0.000291214	1	0.612895	4.22739	0.000763836	0.729754
A3	61	8	-55	#DIV/0!	0.4921	1.56899	0.000156796	0.804131	0.298185	1.72314	0.000199275	0.465914	0.140397	2.34522	0.000370698	0.259994	0.541336	-93.4849	-0.000272619	0.694021	1	1.09825	4.24787e-05	1	0.423646	1.49473	0.000213902	0.69247	0.451358	-146.677	-0.000429415	0.609943	0.656748	1.36101	0.000171424	1	0.361639	-161.088	-0.000471894	0.494152	0.189494	-219.243	-0.000643318	0.315823
A4	720	284	-491.667	#DIV/0!	0.0258932	3.57958	0.00599373	0.157061	1.50743e-05	14.0974	0.0304322	0.000251239	2.27368e-05	13.1808	0.0283026	0.000133746	0.0366951	-788.247	-0.00232058	0.105189	0.0157435	3.93828	0.0244384	0.199922	0.0212616	3.68223	0.0223088	0.0817754	0.00256356	-2821.59	-0.00831431	0.0170724	0.904713	-1.06954	-0.00212959	1	2.66054e-05	-11112.2	-0.0327527	0.001249	3.57294e-05	-10389.8	-0.0306231	0.000893235
A4b	55	3	-25.3333	#DIV/0!	0.691633	-2.48794	-8.73565e-05	0.886709	1	-1.41743	-4.30163e-05	1	1	1.16194	2.36533e-05	1	0.987207	-49.5523	-0.000143118	1	1	1.75525	4.43402e-05	1	0.691633	2.89083	0.00011101	0.886709	1	-19.917	-5.57619e-05	1	0.691633	1.64696	6.66696e-05	1	0.777438	-34.9592	-0.000100102	0.851458	0.987207	-57.5765	-0.000166772	1
A5	349	12	-319.667	#DIV/0!	0.430384	-1.39614	-0.00044963	0.790315	0.00279809	-3.65709	-0.00115135	0.0158108	0.000565576	-5.61128	-0.00130226	0.00245902	0.036816	-537.591	-0.00158172	0.105189	0.0436023	-2.61944	-0.000701724	0.312255	0.00682923	-4.01915	-0.00085263	0.0310419	0.0892328	-385.057	-0.00113209	0.18047	0.644312	-1.53436	-0.000150906	1	0.419232	-147	-0.000430366	0.544457	0.519868	-95.8055	-0.00027946	0.649835
A5b	24	0	-16	#DIV/0!	0.535615	-25.9806	-7.36359e-05	0.804131	0.535615	-25.9806	-7.36359e-05	0.704757	0.535615	-2.50674	-4.60325e-05	0.64532	1	-25.9806	-7.36359e-05	1	1	1	0	1	1	10.3643	2.76033e-05	1	1	1	0	1	1	10.3643	2.76033e-05	1	1	1	0	1	1	-10.3643	-2.76033e-05	1
A6	4	2	4	#DIV/0!	1	1	0	1	1	17.0425	4.72887e-05	1	1	19.2108	5.36802e-05	1	4.00019e-05	3308.81	0.00975048	0.00132885	1	17.0425	4.72887e-05	1	1	19.2108	5.36802e-05	1	3.87087e-05	3308.81	0.00975048	0.00287092	1	1.12723	6.3915e-06	1	3.747e-05	194.151	0.00970319	0.001249	0.000149044	172.237	0.0096968	0.0015033
A7	21671	6048	-18840.8	-1984.25	0.00734187	3.75025	0.253267	0.0648636	0.00284594	4.40512	0.313573	0.0158108	0.030492	2.87134	0.172329	0.0693001	0.060412	-3.16939	-0.063033	0.147346	0.736142	1.17462	0.0603058	0.999882	0.576488	-1.3061	-0.0809381	0.78885	0.000144167	-11.886	-0.3163	0.00387359	0.371637	-1.53417	-0.141244	0.919492	6.1055e-05	-13.9616	-0.376606	0.00152637	0.000575363	-9.1004	-0.235362	0.00410974
A8	278	16	-210.667	#DIV/0!	0.578953	1.31554	0.000337542	0.815426	0.400176	-1.5823	-0.000393668	0.563629	0.330148	-1.75022	-0.000458531	0.471639	0.159368	-362.9	-0.00106678	0.28976	0.1934	-2.08158	-0.00073121	0.634519	0.116427	-2.30249	-0.000796074	0.264606	0.0723255	-477.409	-0.00140432	0.153884	1	-1.10613	-6.48632e-05	1	0.201289	-229.35	-0.00067311	0.341408	0.246327	-207.345	-0.000608247	0.367653
A8b	46	4	-36.6667	#DIV/0!	0.797971	1.41722	8.03317e-05	0.927873	1	1.2372	4.56714e-05	1	1	1.19849	3.82168e-05	1	0.276164	6.28127	0.00101687	0.441821	1	-1.1455	-3.46603e-05	1	1	-1.18251	-4.21149e-05	1	0.331272	4.43212	0.000936534	0.4601	1	-1.0323	-7.45463e-06	1	0.306914	5.07699	0.000971195	0.438449	0.306914	5.241	0.000978649	0.414749
A9	222	15	-173	#DIV/0!	0.445715	-1.4652	-0.000284167	0.795919	0.359463	-1.52148	-0.000306762	0.536512	0.0258113	-3.80845	-0.00066001	0.0600264	0.118542	-303.631	-0.000892071	0.232435	1	-1.03841	-2.25948e-05	1	0.163384	-2.59927	-0.000375842	0.347625	0.215316	-207.228	-0.000607903	0.312053	0.163384	-2.50313	-0.000353248	0.562184	0.215316	-199.563	-0.000585309	0.352978	0.716243	-79.7256	-0.000232061	0.813912
A10	402	101	-379.667	#DIV/0!	0.0387424	2.25282	0.0023749	0.168445	0.0179616	2.56766	0.00297172	0.05613	0.00188766	3.444	0.00463296	0.00699135	0.0316102	-643.09	-0.0018927	0.0961236	0.772776	1.13975	0.000596818	0.999882	0.283256	1.52875	0.00225806	0.524548	0.00290232	-1448.77	-0.0042676	0.0170724	0.466129	1.3413	0.00166124	0.971102	0.0020535	-1651.23	-0.00486442	0.0127246	0.000716803	-2214.8	-0.00652566	0.00448002
A11	1313	31	-843.667	#DIV/0!	0.000106211	-4.90858	-0.0031423	0.00439132	0.00396875	-3.27126	-0.00273991	0.0188988	0.726388	1.14912	0.000588446	0.825441	0.00380101	-1338.75	-0.00394331	0.0211167	0.377224	1.50052	0.00040239	0.788897	3.81006e-05	5.64052	0.00373075	0.000458907	0.15762	-272.737	-0.000801003	0.262699	0.00153878	3.75905	0.00332836	0.0256464	0.0769083	-409.246	-0.00120339	0.167192	0.00271408	-1538.38	-0.00453175	0.0117167
A12	57	7	-38.6667	#DIV/0!	1	1.12256	1.02207e-05	1	0.181192	3.60806	0.000217494	0.33554	5.4202e-08	36.5534	0.0029649	1.08404e-06	0.744629	-28.2907	-8.04454e-05	0.855896	0.181192	3.21413	0.000207273	0.627197	6.27804e-08	32.5625	0.00295468	6.27804e-06	0.744629	-31.7581	-9.06661e-05	0.838697	2.85077e-05	10.131	0.00274741	0.000950256	0.53919	-102.075	-0.000297939	0.641893	0.0111904	-1034.12	-0.00304535	0.0324059
A40	705	37	-640.667	#DIV/0!	0.00778363	-3.12851	-0.00217355	0.0648636	0.233609	-1.66398	-0.00127479	0.395947	0.337048	-1.50047	-0.00106557	0.474715	0.00776388	-1083.79	-0.00319176	0.0323495	0.16247	1.88013	0.000898754	0.60174	0.0846379	2.08502	0.00110797	0.228751	0.144448	-346.423	-0.00101821	0.256669	0.862471	1.10897	0.00020922	1	0.0367783	-651.321	-0.00191696	0.0875675	0.0230626	-722.298	-0.00212618	0.0562502
A45	358	130	-334.667	#DIV/0!	0.000687733	3.95111	0.00491783	0.0130568	0.000464142	4.14792	0.0052458	0.00440528	4.23237e-06	6.6365	0.00939286	3.02312e-05	0.0317208	-565.33	-0.00166349	0.0961236	0.921054	1.04981	0.000327971	1	0.189239	1.67965	0.00447503	0.386203	0.000674591	-2233.68	-0.00658132	0.00613265	0.232053	1.59996	0.00414706	0.703191	0.000492814	-2344.95	-0.00690929	0.00492814	8.06115e-05	-3751.81	-0.0110563	0.00139247
